# Supplementary material for: Construction of the national fitness public service satisfaction model in China based on American Customer Satisfaction Index
Source: PLoS One. 2025 Jan 22;20(1):e0317551. doi: 10.1371/journal.pone.0317551 (PMC11753659; doi:10.1371/journal.pone.0317551)
Supplement: S1 Dataset — (XLS) [file pone.0317551.s001.xls]

## Sheet: questionnaire data
Gender	Age group	Educational level	Professional	Income	Address	PE1	PE2	PE3	PQ1	PQ2	PQ3	PQ4	PQ5	PQ6	PQ7	PQ8	PQ9	PQ10	PQ11	PQ12	PQ13	PQ14	PQ15	PQ16	PQ17	PQ18	PQ19	PQ20	PQ21	PQ22	PQ23	PQ24	PQ25	PV1	PV2	PS1	PS2	PS3	PC1	PC2	PC3	PT1	PT2	PT3	PT4	PT5
2	3	3	13	4	4	5	5	6	3	5	4	4	3	1	3	1	1	1	1	1	1	1	1	1	1	1	1	1	1	1	1	1	1	1	1	1	1	1	1	1	1	1	1	1	1	1
2	4	2	8	2	5	7	7	7	1	1	1	1	1	1	1	1	1	1	1	1	1	1	2	2	1	1	1	1	1	1	1	1	1	5	4	2	2	2	1	1	1	2	2	2	2	2
2	3	2	2	2	5	3	3	3	1	2	2	2	1	2	2	2	2	2	2	2	2	2	2	2	2	2	2	2	2	2	2	2	2	2	2	2	2	2	2	2	2	2	2	2	2	2
1	4	5	5	8	3	7	6	6	3	3	3	3	3	1	1	1	1	1	2	1	1	1	1	1	1	1	1	1	1	1	1	1	1	1	1	2	2	2	2	2	2	1	1	1	1	2
2	4	3	12	11	4	4	3	2	1	1	1	1	1	1	1	1	1	1	1	1	1	1	1	1	1	1	1	1	1	1	1	1	1	7	1	1	1	1	1	6	2	2	1	5	1	3
2	3	6	7	4	9	4	3	2	2	2	1	1	1	1	1	1	2	2	1	1	1	1	1	1	1	1	2	1	1	2	2	1	2	2	1	2	3	3	2	2	2	3	2	2	3	3
2	4	4	8	3	5	7	7	1	2	2	2	2	2	2	1	1	1	1	2	1	1	1	2	2	7	1	1	1	1	1	1	1	1	1	1	1	1	1	5	4	4	1	1	1	1	1
2	1	1	10	1	3	3	3	3	2	2	2	1	1	2	2	3	1	4	6	3	3	3	3	4	2	2	1	1	1	1	1	1	1	1	1	2	2	2	7	1	1	1	3	1	1	1
2	3	2	5	3	5	7	7	7	1	1	1	1	1	1	1	1	1	1	1	1	1	1	1	1	1	1	1	2	1	1	1	1	1	2	2	1	1	1	2	2	1	6	2	6	6	6
2	3	4	13	2	5	4	4	4	4	4	3	3	3	3	3	3	3	2	1	1	1	1	1	1	1	1	1	1	1	1	1	1	1	3	3	1	1	1	2	1	1	1	1	2	1	1
1	4	3	3	3	3	7	7	7	1	2	2	2	2	1	1	1	1	1	1	1	1	1	1	1	1	1	1	1	1	1	1	1	1	3	3	2	2	2	2	2	2	4	4	5	4	4
2	4	1	12	1	5	3	3	3	1	2	2	2	2	1	1	2	2	2	2	2	2	2	2	2	2	2	2	2	2	2	2	2	2	2	2	2	2	2	2	2	2	2	2	2	2	2
2	3	1	12	1	5	3	3	3	2	2	2	2	2	2	2	2	1	1	1	1	1	1	3	3	3	2	2	1	1	2	2	2	2	4	2	2	2	2	2	1	1	2	2	3	3	3
2	1	1	10	1	4	2	2	2	2	2	2	2	2	2	2	2	2	3	3	3	4	1	1	2	2	2	2	2	2	2	3	3	3	2	2	2	2	2	2	2	2	2	2	2	2	2
1	4	4	6	6	3	2	2	1	2	4	3	4	3	2	2	1	1	2	2	3	2	2	2	2	2	1	1	1	2	2	2	2	2	1	1	2	2	2	2	1	1	5	1	4	3	2
1	4	4	4	3	5	4	4	4	2	2	2	2	2	2	2	2	2	2	2	2	2	2	2	2	2	2	2	2	2	2	2	2	2	2	2	2	2	2	2	2	2	2	2	2	2	2
2	3	5	4	6	2	7	7	4	2	2	2	1	1	1	1	1	1	1	2	1	3	1	1	1	1	1	1	1	1	1	1	1	1	2	2	3	2	2	4	2	1	5	4	4	4	4
2	4	4	6	5	2	5	5	5	3	4	3	3	4	1	2	1	1	2	3	3	2	1	3	1	1	1	2	2	1	2	1	1	1	1	1	1	1	1	2	1	2	3	2	4	2	3
2	3	4	13	3	9	4	4	7	1	3	1	1	1	1	1	1	1	1	4	1	1	1	1	3	1	1	1	1	1	1	1	1	1	1	1	1	1	1	1	1	1	1	1	7	7	7
1	4	3	8	5	3	5	5	4	3	3	1	2	1	1	1	1	1	2	2	2	3	1	1	1	1	1	1	1	1	1	1	1	1	4	4	4	4	4	3	3	3	2	2	2	2	2
2	3	5	4	2	5	4	4	3	2	3	3	3	3	2	2	2	2	2	2	2	2	2	2	2	2	2	2	1	1	1	1	1	1	3	2	2	1	2	2	2	5	3	2	2	3	3
2	3	5	3	3	5	5	4	3	3	2	3	2	2	3	2	2	2	2	2	2	2	2	2	2	2	2	2	2	2	2	2	2	2	2	2	2	2	2	2	2	2	2	2	2	2	2
1	4	1	13	2	3	4	4	4	3	2	2	2	2	2	2	2	2	2	2	2	2	2	2	2	2	2	2	2	2	2	2	2	2	2	2	2	2	2	2	2	2	2	2	2	2	2
1	3	1	13	2	5	5	1	1	1	4	1	4	1	1	1	1	1	1	1	4	1	1	1	1	1	1	1	1	1	1	1	1	1	4	1	2	2	2	4	4	4	5	2	5	5	5
1	3	6	3	4	4	5	3	2	1	2	1	2	3	2	2	3	2	1	2	3	2	2	2	2	2	2	2	2	2	2	2	2	2	2	3	2	3	2	3	2	3	2	2	3	3	3
1	4	1	5	3	4	3	2	2	2	2	2	2	2	2	2	2	2	2	2	2	2	2	2	2	3	3	2	3	3	3	3	3	3	3	3	2	3	3	2	3	2	1	2	3	2	2
1	4	1	8	1	5	3	1	2	3	5	2	3	3	1	2	3	1	2	3	1	2	7	2	3	1	2	1	2	1	3	5	4	1	1	1	3	2	5	1	2	1	4	1	1	3	1
2	4	4	13	2	5	7	4	3	2	2	2	2	2	1	1	1	2	2	1	2	2	1	3	2	3	2	2	2	2	2	1	1	1	2	3	2	2	2	2	2	3	2	2	2	2	2
2	3	3	13	2	3	2	3	3	3	4	3	3	3	2	1	2	1	3	3	4	3	2	3	2	3	3	2	1	1	1	2	2	1	1	1	2	2	2	2	2	2	2	2	2	2	2
1	3	4	2	7	5	1	3	2	1	2	2	2	2	2	2	2	2	2	2	2	2	2	2	2	2	2	2	2	2	2	2	2	2	2	2	2	2	2	2	2	2	2	3	6	6	6
2	4	4	2	3	5	2	2	2	2	2	2	2	2	2	2	2	2	2	2	2	2	2	2	2	2	2	2	2	2	2	2	2	2	3	2	3	3	2	4	4	4	3	3	3	3	3
1	1	1	10	1	5	2	4	3	2	2	3	3	3	3	2	2	2	2	2	3	3	3	3	2	2	2	2	1	2	4	2	2	2	4	2	3	2	2	1	1	1	1	3	3	3	3
2	3	4	13	4	8	1	1	1	1	1	1	1	1	1	1	1	1	1	1	1	1	1	1	1	1	1	1	1	1	1	1	1	1	7	7	1	1	1	7	7	7	7	7	1	1	1
2	3	5	4	6	5	3	3	6	2	2	2	2	2	2	2	2	2	2	2	2	2	2	2	2	2	2	2	2	2	2	2	2	2	2	1	1	1	1	7	1	1	3	3	2	4	3
1	3	4	8	2	5	4	4	4	2	2	3	3	3	2	2	2	2	2	2	2	2	2	2	2	2	2	2	2	2	2	2	2	2	2	2	2	2	2	3	3	3	2	2	2	2	2
1	1	1	10	1	4	2	2	1	5	3	3	2	3	1	1	1	1	1	2	1	1	1	2	1	2	2	3	3	3	2	3	1	1	3	2	2	2	2	4	1	1	5	6	6	6	6
2	3	4	12	1	5	4	4	4	2	4	4	2	3	1	1	1	1	2	2	2	1	1	2	2	2	2	1	1	1	1	1	1	1	4	3	3	3	3	2	2	2	2	2	4	4	4
2	3	3	6	2	5	4	4	3	2	5	3	3	3	2	2	2	2	2	2	3	2	2	2	2	2	2	2	2	2	2	2	2	2	2	2	2	2	2	2	2	2	3	3	3	3	3
2	3	1	8	2	5	3	3	4	3	4	3	3	3	2	2	3	2	3	3	2	1	2	2	2	3	3	2	2	2	2	2	2	2	2	2	2	2	2	2	2	2	2	2	3	3	3
2	4	1	12	1	9	3	3	5	6	6	4	3	3	3	1	1	1	1	2	1	2	2	1	2	2	1	1	1	1	1	1	1	1	3	2	2	2	2	2	2	2	2	2	4	4	3
2	3	4	5	4	8	4	5	5	2	1	2	1	2	1	2	1	2	1	3	1	2	2	3	2	1	2	1	2	3	2	3	2	2	4	4	3	3	3	4	3	2	2	2	2	2	2
2	2	2	5	2	4	2	3	3	3	3	3	3	3	4	3	2	3	2	2	3	4	3	3	3	3	2	3	3	2	3	3	3	3	1	1	2	2	2	1	2	2	3	3	2	2	2
2	4	2	6	2	4	3	4	3	3	3	3	2	2	2	2	2	2	2	2	3	2	2	2	2	2	2	2	2	2	2	2	2	2	3	3	3	3	3	3	3	3	3	3	3	3	3
2	3	2	5	3	3	1	1	2	1	2	1	1	2	1	1	1	1	2	2	2	2	1	2	2	3	2	1	1	1	1	1	1	1	2	3	1	2	1	7	7	7	7	7	7	7	7
1	3	1	13	1	9	4	4	4	3	4	3	3	2	1	1	1	1	1	3	2	3	1	2	2	1	3	2	3	2	2	1	3	2	2	2	2	2	2	2	2	3	3	4	3	3	2
2	3	5	5	6	4	3	3	3	4	3	3	3	3	3	3	3	2	3	3	3	3	2	2	2	2	2	2	2	2	2	2	2	2	3	2	2	2	2	2	2	2	2	2	2	2	2
2	3	3	8	2	5	7	7	7	7	7	1	1	1	1	1	1	1	1	1	1	1	1	1	1	1	1	1	1	1	1	1	1	1	1	1	1	1	1	1	1	1	7	7	7	7	7
1	1	1	10	1	4	2	2	1	5	3	3	2	3	1	1	1	1	1	2	1	2	2	3	3	3	2	3	3	3	2	3	1	1	3	2	2	2	2	4	1	1	5	6	6	6	6
1	3	1	5	5	3	4	7	4	4	4	6	7	6	5	4	4	3	5	4	3	3	4	5	4	1	1	1	1	1	1	1	1	1	1	1	1	1	1	1	1	1	1	1	1	1	1
2	2	5	7	6	8	3	2	3	3	3	4	3	3	2	2	2	3	2	2	2	2	2	2	2	3	3	2	2	2	1	1	1	1	3	3	2	3	2	3	2	2	3	3	3	3	2
1	4	2	13	3	5	5	5	5	4	5	3	4	4	2	1	1	1	2	1	1	1	1	1	2	3	1	2	1	1	1	1	1	2	1	1	2	2	2	2	3	1	4	4	5	5	5
2	4	5	2	5	5	7	6	6	2	5	1	1	1	1	1	1	3	1	1	2	2	1	1	2	1	1	1	1	1	1	1	1	3	1	2	5	6	4	2	2	1	2	3	6	7	7
1	4	5	13	3	9	5	5	5	3	3	2	2	2	2	2	2	2	2	2	3	1	1	2	2	2	1	2	2	2	2	2	2	2	2	2	3	2	2	3	2	2	2	2	2	2	2
2	3	1	13	1	9	7	7	7	3	4	2	1	4	2	1	1	1	3	3	3	3	2	2	2	3	2	2	2	1	1	1	1	1	2	2	1	1	1	2	3	1	1	1	4	4	4
1	3	5	6	6	2	7	7	7	2	3	2	2	2	2	1	1	1	1	2	2	2	2	2	2	2	2	2	2	1	1	1	1	1	2	2	2	2	2	5	2	2	5	5	4	4	5
2	3	5	4	4	4	3	3	5	4	3	4	4	3	2	2	1	1	2	3	2	2	2	1	1	1	2	2	2	2	2	2	2	2	3	3	3	3	3	3	3	3	4	4	4	3	2
1	4	3	5	3	5	5	5	5	6	5	1	2	2	1	1	1	1	1	1	1	1	1	1	3	3	4	1	1	1	2	1	1	1	4	2	1	2	1	5	2	3	5	6	5	6	6
1	3	3	5	6	1	5	5	5	2	3	3	2	2	2	2	2	2	2	3	2	2	2	2	2	3	2	2	3	2	2	2	2	2	3	3	3	3	3	3	3	3	3	3	3	3	3
2	4	2	12	2	5	3	3	3	3	3	3	3	2	2	2	2	2	3	3	3	2	3	3	3	3	3	1	1	1	2	2	2	2	4	3	3	3	3	1	1	1	3	3	3	3	3
1	4	3	13	3	2	6	6	7	2	2	2	2	2	2	2	2	2	2	2	2	2	2	2	2	2	2	2	2	2	2	2	2	2	2	2	2	4	2	3	1	3	7	1	1	5	1
2	3	1	5	2	5	6	6	5	2	3	2	2	2	2	2	2	2	2	2	2	2	2	2	2	5	3	2	2	2	2	2	2	2	2	2	3	4	3	2	2	2	2	2	5	5	5
2	3	5	6	5	5	7	5	5	3	3	3	3	3	3	3	3	3	2	2	2	2	2	2	2	2	2	2	2	2	2	2	2	2	3	3	2	2	2	2	2	2	2	2	2	2	2
1	5	3	4	3	2	2	2	4	4	3	3	3	2	2	2	1	2	4	4	6	4	2	3	3	2	2	2	2	2	2	2	2	2	2	3	3	3	3	3	3	3	3	3	3	3	3
1	3	5	13	5	9	3	3	3	1	3	3	2	3	5	2	2	3	3	3	2	2	2	1	1	1	1	1	1	1	2	1	1	1	2	2	2	2	2	5	2	3	4	3	4	4	3
2	4	2	12	1	5	7	3	3	2	3	3	2	3	3	2	2	2	2	2	2	2	2	2	2	3	2	2	2	2	2	2	2	2	2	2	3	3	3	3	2	2	4	4	3	3	3
1	4	5	3	11	2	6	6	5	4	5	3	2	3	2	1	1	1	1	4	2	1	1	1	1	2	2	1	1	1	1	1	1	1	4	5	3	2	2	2	2	2	2	2	6	6	6
1	4	3	12	2	5	3	3	3	3	3	3	3	3	3	3	3	3	3	3	3	3	3	3	3	3	3	3	3	3	2	2	2	1	2	2	2	2	2	2	2	2	2	2	2	2	2
2	4	1	6	3	5	4	4	4	2	5	4	3	4	4	4	4	1	4	1	3	4	1	2	2	1	3	1	1	1	1	1	1	3	3	2	2	4	4	1	1	1	4	4	4	4	4
1	3	4	8	5	9	2	3	3	4	4	3	3	3	3	2	2	2	2	4	3	2	2	2	1	1	2	2	3	3	3	2	2	3	2	2	2	2	3	3	3	2	2	3	2	3	3
2	3	2	13	2	8	5	5	5	3	3	3	4	5	3	2	2	2	2	3	2	2	2	2	2	3	3	1	1	1	1	1	1	1	3	3	2	2	2	2	2	2	3	3	3	3	3
1	4	5	6	4	2	5	5	2	4	3	3	3	4	3	2	2	2	3	3	3	3	4	2	2	2	2	2	2	2	2	2	2	3	3	3	2	2	2	3	2	2	3	3	3	3	3
2	3	2	5	2	5	5	3	5	4	3	3	3	3	2	2	2	2	3	3	2	3	3	3	3	2	1	1	1	2	2	3	3	3	3	3	3	2	3	2	3	3	3	3	4	4	4
2	1	1	10	1	4	4	4	4	3	3	2	3	3	3	2	2	2	3	4	2	2	2	2	2	2	2	2	2	2	2	2	3	3	3	2	3	3	3	4	4	4	3	3	4	4	3
2	4	6	3	6	2	6	7	6	2	5	2	4	4	2	1	1	1	1	1	2	2	2	1	2	2	1	2	2	2	2	2	3	3	2	6	2	2	2	5	1	1	5	3	4	4	4
1	1	3	10	1	5	3	3	5	2	2	1	4	2	3	2	3	2	4	5	3	4	1	2	4	5	2	3	2	2	2	2	2	2	2	3	3	3	3	3	3	3	3	3	2	3	3
2	4	4	7	3	9	2	2	2	2	2	2	2	2	2	2	2	2	2	2	2	2	2	2	2	2	2	2	2	2	2	2	2	2	2	2	2	2	2	2	2	2	7	7	7	7	7
1	3	4	6	7	4	7	7	7	3	3	2	1	1	1	1	1	2	3	1	3	1	1	1	3	3	3	1	1	1	2	1	1	1	3	4	3	3	3	4	3	5	4	4	4	4	4
1	4	4	3	3	3	3	4	3	3	4	3	3	3	2	4	2	2	3	4	2	2	2	3	3	3	3	3	3	3	2	2	3	3	3	3	3	3	3	2	3	3	3	3	3	3	3
2	1	1	10	1	1	6	4	4	5	5	5	5	1	1	3	1	1	1	1	4	4	2	3	3	3	3	3	3	3	3	3	3	2	2	4	3	2	2	3	3	1	3	3	3	3	3
2	3	4	13	7	2	6	6	7	3	4	4	4	3	1	1	1	1	1	1	2	3	1	1	1	1	1	1	1	1	1	1	1	1	1	1	1	1	1	7	7	1	4	1	7	7	7
1	1	1	10	1	5	1	1	7	1	1	3	3	3	3	3	3	2	3	3	3	3	3	3	3	3	3	3	3	3	3	3	3	3	3	3	3	3	3	3	3	3	3	3	3	3	3
1	3	3	3	4	5	3	4	2	3	3	3	3	3	3	3	3	3	3	3	3	3	3	3	3	3	3	3	3	3	3	3	3	3	1	1	4	3	2	3	3	3	3	3	3	3	2
2	3	4	13	2	9	5	5	3	4	4	4	3	2	1	1	1	1	3	5	3	3	2	1	1	1	1	1	1	1	1	1	1	3	3	3	3	3	3	3	3	3	4	4	4	3	3
1	2	5	7	4	8	5	5	2	5	5	2	2	4	1	1	1	1	3	2	2	1	1	3	1	2	2	1	1	2	4	4	4	2	2	3	1	1	1	7	1	1	2	2	7	7	7
2	3	1	12	2	5	4	3	3	2	3	2	3	3	2	3	3	2	2	3	3	3	2	3	3	4	3	3	3	2	3	2	3	4	3	2	3	2	3	3	3	1	3	3	2	3	3
2	3	3	8	2	5	4	4	3	3	4	4	3	4	3	3	3	2	2	2	2	2	2	2	2	2	2	3	2	2	2	3	3	3	3	3	3	3	3	3	4	3	3	3	3	3	2
2	1	1	10	1	3	7	7	7	7	7	2	4	4	3	3	1	2	2	2	2	2	2	2	2	2	2	2	2	2	2	2	2	2	7	7	4	1	1	3	3	3	1	1	1	1	1
1	3	2	13	3	5	5	5	6	2	4	3	3	4	2	2	1	1	2	2	2	2	2	4	3	3	3	3	3	3	2	2	2	2	2	2	2	2	2	2	2	2	3	4	4	3	4
2	3	4	4	3	9	6	5	4	1	4	1	2	4	3	4	2	3	3	3	2	2	2	2	2	2	2	2	2	2	2	2	2	2	2	2	4	3	3	2	1	1	3	3	6	5	6
2	4	2	13	1	3	3	3	3	3	3	3	3	3	3	2	2	3	3	3	3	3	3	3	3	3	2	3	2	2	2	2	2	2	3	3	3	3	3	3	3	3	3	3	3	3	3
2	4	4	6	5	4	4	3	5	2	5	2	3	3	3	3	1	1	4	5	3	4	2	1	1	2	2	1	1	1	1	1	1	1	4	3	2	2	2	3	4	4	4	5	5	5	5
1	4	2	5	3	2	3	4	4	5	6	6	3	5	6	2	3	2	3	2	3	2	2	2	2	2	1	1	1	1	1	1	1	2	2	2	5	5	4	5	2	2	3	4	5	4	3
2	3	5	13	9	5	2	2	2	1	2	5	3	5	1	1	2	1	1	3	2	2	3	2	2	1	2	2	3	3	4	2	3	3	4	4	3	4	3	2	2	2	2	2	2	4	4
2	3	4	13	4	3	4	3	3	2	2	2	2	2	2	2	2	1	2	2	6	5	1	2	3	4	1	2	2	2	2	2	2	2	3	2	3	2	2	3	1	1	6	5	5	5	6
2	1	1	10	1	6	3	3	3	2	5	3	5	4	3	2	1	1	1	1	4	4	5	3	3	3	3	3	4	2	2	2	2	2	3	4	4	4	4	3	1	2	3	3	3	3	3
2	3	4	13	2	5	4	4	7	3	7	3	2	2	3	1	1	2	2	1	2	2	2	2	2	2	2	2	2	1	1	1	2	2	2	3	3	4	3	3	1	1	2	2	7	7	7
2	4	4	3	4	9	4	7	5	1	3	3	6	3	3	3	3	3	3	3	3	3	3	3	3	3	3	1	1	1	1	1	1	1	1	1	4	4	3	2	2	2	3	3	3	5	4
1	2	4	10	1	5	6	6	6	3	5	4	4	4	2	2	2	2	2	3	2	2	2	2	2	2	2	2	2	2	2	2	2	5	2	1	2	2	2	2	2	2	3	3	5	5	5
2	4	4	12	1	5	5	5	4	5	6	6	6	6	1	1	1	3	3	3	3	1	1	2	2	1	1	1	1	1	1	1	1	1	2	4	4	4	4	1	1	1	4	4	4	4	4
2	3	1	13	2	5	6	3	3	4	3	3	3	3	1	1	3	3	3	3	3	2	2	2	2	5	2	3	4	4	3	3	3	3	3	3	2	2	2	2	2	2	3	3	3	3	3
2	4	1	12	2	4	3	2	4	3	4	3	4	2	3	3	2	3	2	3	2	2	2	3	3	3	2	4	4	3	3	2	2	3	3	2	3	3	3	3	3	3	3	3	3	3	3
1	3	4	7	6	4	6	6	6	3	3	2	2	3	3	2	2	2	3	2	2	2	2	2	2	3	2	2	2	2	1	1	1	2	3	3	3	3	3	3	3	3	3	4	4	5	6
2	3	5	2	8	2	3	3	3	4	5	3	2	2	2	2	2	2	3	3	4	3	3	3	3	3	2	3	3	2	3	2	3	3	3	3	2	2	2	3	3	3	4	4	4	4	4
2	3	4	13	2	5	5	6	6	3	3	4	4	5	3	2	2	2	2	3	2	2	2	3	3	2	3	3	3	2	3	3	3	3	3	3	3	4	4	2	1	1	1	1	1	1	2
1	3	2	5	9	4	7	7	7	1	4	3	1	1	1	1	1	3	3	1	1	1	1	1	1	1	1	1	1	1	5	3	1	2	4	7	4	3	3	3	3	1	7	1	7	7	7
1	3	5	5	3	5	7	6	6	3	4	2	2	4	2	2	2	2	3	3	2	2	2	2	2	2	2	2	2	2	2	3	2	4	2	2	3	3	3	3	3	3	3	3	4	5	5
2	3	4	13	5	8	7	7	7	1	2	2	3	2	2	2	2	3	1	2	3	1	1	1	1	2	1	1	1	1	1	2	2	2	3	3	2	1	1	6	5	5	3	4	3	6	4
1	4	3	5	5	9	5	5	5	4	4	3	3	3	4	3	3	2	2	2	2	2	3	3	3	3	3	3	2	3	1	2	2	2	2	2	3	3	3	3	3	3	3	2	2	3	3
2	3	1	5	5	4	7	7	7	2	2	2	2	2	2	2	2	2	2	2	2	2	2	2	2	2	2	2	2	2	2	2	2	2	5	5	3	3	3	3	3	3	5	5	5	5	5
1	4	5	3	6	8	3	3	2	3	3	3	4	2	4	2	3	4	3	4	2	3	3	3	3	3	4	2	3	2	2	1	2	2	3	3	3	3	3	3	2	3	4	4	3	3	3
2	3	5	4	5	5	5	5	4	4	5	3	4	4	2	2	3	2	2	3	2	3	2	2	2	3	2	2	2	2	3	2	2	3	4	4	3	3	2	3	2	1	4	3	4	4	4
2	1	1	13	1	5	7	7	7	7	7	1	7	7	3	3	3	3	2	2	1	1	1	1	1	1	1	1	1	1	1	1	1	3	3	2	3	3	3	3	3	3	3	4	4	3	3
1	3	4	5	3	5	3	4	4	3	4	1	3	3	3	3	3	3	3	3	3	3	3	3	3	3	3	3	3	3	3	3	3	3	3	3	3	3	3	3	3	3	3	3	3	3	3
2	3	5	4	5	2	6	6	6	5	6	3	6	5	4	3	2	2	3	3	2	2	2	2	2	2	1	1	1	1	1	1	1	1	2	2	3	3	3	6	1	1	3	3	6	6	5
2	4	4	2	5	3	5	5	5	3	3	3	3	3	3	3	3	3	3	3	3	3	3	3	3	3	3	3	3	3	3	3	3	3	4	4	2	2	2	2	2	2	3	3	3	3	3
2	3	2	5	1	5	4	4	4	3	3	3	3	3	3	3	3	3	3	3	3	3	3	3	3	3	3	3	3	3	3	3	3	3	3	3	3	3	3	3	3	3	3	3	3	3	4
1	3	5	7	6	9	6	6	6	2	4	2	1	2	2	2	2	2	2	3	2	2	2	2	2	2	2	2	2	2	2	2	2	2	2	3	3	3	3	4	4	3	4	4	4	4	4
1	3	4	5	11	9	3	4	3	2	2	3	3	3	2	2	2	3	3	3	4	4	2	2	2	3	2	2	2	2	2	2	3	3	3	3	3	3	3	3	2	1	4	4	4	4	4
2	2	5	3	10	5	5	4	4	3	2	3	5	3	1	2	2	2	3	3	3	3	3	3	3	4	3	2	3	3	3	3	3	3	2	3	3	1	3	2	2	2	2	4	4	4	4
1	3	6	3	6	5	5	5	4	4	3	3	3	3	3	3	3	3	3	3	3	3	3	3	3	3	3	3	2	2	3	2	2	2	2	2	2	2	2	2	2	2	4	5	4	5	4
2	3	5	3	3	5	7	3	7	4	6	4	2	4	2	2	2	2	2	2	2	2	2	2	2	6	3	2	2	2	2	2	2	5	5	5	3	3	3	3	2	2	3	3	3	3	3
2	3	4	3	5	2	7	6	6	2	3	2	2	3	2	2	2	2	2	3	2	2	2	2	2	3	3	3	3	2	3	3	5	5	3	3	3	3	3	3	3	3	4	4	4	4	4
2	3	4	3	4	2	4	4	4	4	4	5	4	2	2	2	2	2	3	3	4	4	4	5	4	4	4	3	4	2	2	2	2	4	4	2	3	3	2	1	1	1	4	3	3	4	5
2	3	5	6	5	5	6	3	5	4	4	4	4	3	2	2	2	2	2	2	2	2	2	2	2	2	2	2	2	2	2	2	2	2	5	4	4	4	4	5	1	1	3	3	5	5	5
2	3	4	3	4	4	6	4	6	2	4	2	2	4	2	2	2	2	2	2	2	2	2	2	2	2	2	2	2	2	2	2	2	4	3	3	2	2	2	5	2	2	7	7	7	7	7
2	1	1	10	1	3	2	2	2	4	2	2	3	3	2	2	2	3	3	3	3	3	3	4	3	3	4	4	4	3	3	3	3	3	4	4	4	3	3	5	5	1	4	4	4	4	4
2	4	3	13	3	5	7	7	7	4	3	3	4	3	3	2	3	3	3	3	3	3	3	3	2	3	2	2	3	3	2	1	1	1	3	3	2	2	2	2	2	1	2	2	5	3	3
2	4	1	13	2	5	3	3	3	5	5	1	2	2	3	1	1	3	3	3	3	3	3	3	3	3	3	3	3	4	2	4	3	4	3	4	3	3	3	3	3	3	3	3	3	3	3
2	3	5	12	1	5	2	2	2	7	4	3	3	3	3	3	3	4	3	3	7	3	3	3	3	4	1	1	1	1	1	1	1	5	4	4	4	3	3	3	3	3	3	3	3	3	3
2	4	3	5	2	5	4	4	4	5	5	5	5	5	4	4	4	5	4	4	3	3	3	2	2	1	1	1	1	2	2	3	2	3	3	3	2	2	2	3	3	3	4	3	3	3	4
2	3	1	8	1	5	3	3	4	5	5	5	4	3	3	3	3	3	3	3	3	3	3	3	3	3	3	3	3	3	3	2	3	3	3	3	3	3	3	3	3	3	3	3	3	3	3
2	3	1	6	2	4	5	5	5	4	2	2	3	3	4	2	2	2	3	3	3	3	3	4	4	4	4	4	4	4	4	4	4	4	4	4	2	2	2	2	2	2	3	3	3	3	3
2	3	2	2	2	5	5	5	5	2	3	3	4	3	3	4	3	3	3	3	3	3	3	3	3	3	3	2	2	2	2	2	2	2	5	5	5	5	5	2	2	2	4	4	4	4	4
2	3	4	13	1	8	4	4	5	3	3	3	3	3	3	3	3	3	3	3	3	3	3	3	3	3	3	3	3	3	3	3	3	3	3	3	3	3	3	1	1	1	3	3	3	3	3
2	4	1	12	1	5	3	3	3	3	3	3	3	3	3	3	3	4	5	4	4	3	3	3	3	3	3	3	3	3	3	3	3	3	2	2	3	3	3	2	2	2	4	3	5	4	3
2	3	1	13	1	5	5	6	7	4	5	2	2	3	3	2	2	2	2	3	2	2	2	2	2	5	2	2	3	2	2	2	2	2	2	3	4	3	2	4	4	4	3	3	5	5	5
1	3	4	5	10	2	7	7	7	1	5	3	3	5	2	1	1	1	1	1	3	3	3	3	3	1	1	2	2	2	1	1	3	3	4	4	3	3	3	3	3	3	5	5	5	5	5
2	4	1	8	2	5	7	7	7	3	3	3	3	3	3	3	3	3	3	3	3	3	3	3	3	3	3	3	3	3	2	2	3	2	3	3	3	3	3	3	2	2	3	3	3	3	3
1	1	2	10	1	5	7	7	7	4	4	2	2	2	2	1	1	1	1	3	2	2	4	4	2	4	4	4	4	2	4	4	4	4	1	1	2	3	1	4	4	4	4	4	4	4	4
2	3	1	5	2	5	6	6	6	3	3	3	3	3	3	3	3	2	2	2	2	2	2	3	3	3	3	3	3	3	3	3	3	3	3	2	3	3	3	4	4	5	4	4	4	4	4
2	3	3	13	2	9	4	3	4	3	2	4	2	3	4	2	3	2	3	4	2	2	3	3	2	2	2	2	2	3	3	2	3	2	3	2	3	2	1	5	1	1	5	6	6	5	5
1	5	1	9	11	4	6	6	7	2	5	3	3	2	3	3	2	2	3	3	3	3	3	2	4	2	2	2	3	1	1	1	1	1	2	2	3	3	2	2	2	1	5	5	5	5	6
2	2	3	13	4	5	3	3	3	3	3	3	3	3	3	3	3	3	3	3	3	3	3	3	3	3	3	3	3	4	3	3	3	3	3	3	3	3	3	3	3	3	3	3	3	3	3
2	3	4	4	4	5	3	3	3	3	3	3	3	3	3	3	3	3	3	3	3	3	3	3	3	3	3	3	3	3	3	3	3	3	3	3	3	3	3	3	3	3	5	5	5	4	4
1	3	2	2	3	9	3	4	5	2	4	4	4	4	4	4	4	4	4	4	4	4	3	2	3	3	3	4	3	3	2	3	3	3	2	4	3	3	4	2	1	1	4	4	3	3	2
2	3	1	5	3	6	5	4	5	3	3	3	3	3	4	2	4	3	3	3	3	3	3	3	3	3	3	3	3	3	3	3	3	3	4	3	2	3	3	3	3	3	5	4	4	3	3
2	3	4	13	3	5	4	4	4	3	3	3	3	3	3	3	3	3	3	3	3	3	3	4	3	4	1	1	1	3	2	2	1	5	1	1	3	3	3	4	4	4	4	4	4	4	4
2	3	4	13	3	2	5	6	6	4	3	3	4	3	3	2	2	2	3	3	2	2	2	2	2	3	3	2	2	3	2	3	2	2	3	3	2	3	2	3	4	4	3	2	6	5	6
2	3	1	12	1	5	4	3	3	3	4	3	4	3	3	3	4	3	3	3	3	3	3	3	3	3	4	3	4	3	3	3	3	3	3	3	3	3	3	3	3	3	3	3	3	4	3
2	4	1	4	2	9	2	4	4	1	1	7	1	1	1	7	7	7	7	7	3	5	4	7	2	3	6	1	2	1	7	7	7	7	1	1	1	1	1	1	1	1	1	1	1	1	1
2	3	4	12	2	8	5	5	5	1	2	2	2	2	2	2	3	2	2	2	2	2	2	2	2	2	2	3	2	3	3	2	3	4	4	5	5	3	4	3	2	1	4	3	6	7	6
2	3	1	8	2	9	3	3	4	5	5	4	4	3	3	4	2	2	3	3	4	2	3	3	3	3	2	2	2	3	3	3	2	4	3	5	4	3	3	2	3	2	4	4	3	4	3
1	2	4	8	4	5	5	5	5	4	3	3	3	4	3	3	3	3	3	3	3	3	3	3	3	3	3	3	3	3	3	3	3	3	3	3	3	3	3	3	3	3	3	3	3	3	3
2	3	5	8	3	2	4	5	4	4	3	3	4	4	5	3	3	2	4	4	3	3	4	4	3	2	2	3	2	2	2	2	2	3	3	2	3	2	3	1	1	1	6	5	6	6	4
2	4	5	3	5	2	4	4	3	4	5	3	3	3	3	3	2	3	5	4	3	3	2	2	2	2	2	2	2	2	2	2	2	4	4	5	3	3	3	6	3	2	5	4	5	5	5
1	1	2	10	1	3	5	3	4	3	3	4	3	4	3	3	5	2	2	4	3	4	2	5	5	4	3	1	1	3	5	3	4	1	1	7	3	3	3	1	4	6	5	3	2	2	5
2	1	2	3	1	5	4	3	5	2	1	4	4	3	3	4	4	3	5	3	4	4	4	4	4	3	3	3	3	3	3	4	3	3	3	2	6	2	5	1	5	3	4	3	4	4	3
2	5	2	11	9	9	6	4	5	3	4	4	4	4	2	1	1	1	1	2	2	2	3	4	4	4	4	3	2	2	2	2	3	4	3	3	5	4	3	3	1	1	3	1	6	1	1
1	4	3	13	5	5	3	3	7	3	3	3	3	3	3	3	3	3	3	3	2	2	3	3	3	3	3	3	3	3	3	3	3	3	3	3	3	3	3	3	3	3	3	3	3	3	3
1	3	5	4	8	9	3	3	4	3	4	2	3	2	2	1	1	2	2	2	3	3	2	2	3	3	3	3	3	2	4	4	4	4	4	3	4	5	3	5	3	2	4	3	4	5	4
2	3	3	13	4	5	3	3	3	3	5	3	3	3	3	3	3	3	3	3	3	3	3	3	3	3	3	3	3	3	3	3	3	3	4	3	3	3	3	3	3	3	3	3	3	3	3
2	4	2	13	1	8	4	5	5	2	4	4	4	4	3	3	2	3	3	3	3	3	3	3	3	3	3	3	3	3	3	3	3	3	3	3	3	3	3	1	1	1	3	2	4	4	4
2	3	4	13	2	5	4	3	4	6	6	5	4	4	3	2	1	2	2	2	3	3	2	1	1	3	2	3	2	2	2	2	3	2	3	4	3	2	2	4	3	2	5	5	5	5	5
1	4	3	13	2	5	3	5	3	3	3	3	3	3	3	3	3	3	3	3	3	3	3	3	3	3	3	4	3	3	4	3	4	3	3	3	3	3	3	3	3	3	3	3	3	3	3
2	4	3	12	1	5	7	1	1	1	4	4	3	3	4	4	4	3	3	3	3	3	4	4	4	3	1	3	3	4	3	3	4	4	3	3	3	3	3	3	3	3	3	2	3	3	3
2	4	2	12	1	5	5	5	5	3	4	2	2	2	3	3	3	3	3	2	3	3	3	3	3	3	3	3	3	3	3	3	3	3	3	3	3	3	3	3	3	3	3	3	4	5	4
2	4	4	6	3	2	5	4	4	3	4	3	4	3	3	3	3	3	3	3	3	3	3	3	3	4	3	3	3	3	3	3	3	3	3	3	4	3	3	3	3	3	3	4	4	4	4
2	3	5	2	6	2	2	2	2	3	3	3	3	3	3	3	3	3	3	3	3	3	3	3	3	3	3	3	3	3	3	3	3	3	6	5	4	4	4	4	4	4	4	4	4	4	4
1	4	2	5	3	2	4	4	4	2	3	3	3	3	3	3	3	3	4	4	3	3	3	4	4	4	4	4	3	3	4	4	4	4	2	3	3	3	3	3	3	3	3	4	4	4	4
1	5	5	2	6	4	5	6	7	4	4	3	2	3	3	2	2	2	2	4	3	2	2	3	2	4	4	3	2	2	1	1	2	3	3	4	4	5	4	4	3	4	5	4	3	4	4
2	4	5	6	4	2	5	5	5	7	5	2	2	3	3	3	2	3	2	2	4	4	3	3	3	3	3	3	3	3	3	3	3	3	3	3	2	2	2	3	3	3	5	3	5	4	3
2	3	4	4	4	5	5	5	3	3	5	5	4	2	2	2	2	2	2	3	3	3	3	3	3	3	3	3	3	3	3	3	3	3	4	3	4	4	4	4	4	1	3	4	5	4	4
2	3	2	6	3	5	5	4	4	4	5	5	5	4	3	3	3	4	3	3	3	3	3	3	3	2	3	3	3	3	2	2	2	3	2	3	3	4	4	4	4	3	4	3	3	3	3
1	4	3	5	3	4	5	4	4	3	3	4	5	3	3	3	3	3	3	3	3	3	4	3	4	3	3	3	4	4	3	3	3	3	4	4	4	3	3	3	3	3	3	3	3	3	3
2	1	1	10	1	3	4	4	4	3	3	3	3	3	3	3	3	3	3	3	3	3	3	3	3	3	3	3	3	3	3	3	3	3	7	7	3	3	3	3	3	3	4	4	4	4	4
2	3	2	13	7	4	6	4	6	2	4	2	2	4	2	2	2	2	2	2	2	2	2	2	2	2	2	2	2	2	2	2	2	4	2	3	2	2	2	5	2	2	7	7	7	7	7
1	3	2	3	5	9	4	4	4	3	3	3	3	3	3	3	3	2	2	3	2	2	3	3	3	3	3	3	3	3	3	3	3	3	3	3	4	4	4	3	3	3	5	5	5	5	5
2	3	3	5	2	5	4	4	4	4	4	3	3	4	3	3	3	4	3	3	3	3	3	3	3	3	3	3	3	3	3	3	3	3	4	4	3	3	3	3	3	3	4	4	5	4	4
2	1	1	10	1	5	5	4	4	5	6	5	4	3	3	2	1	3	1	1	2	2	3	1	1	1	1	2	2	3	4	5	3	6	3	7	3	2	2	5	1	1	4	6	7	7	7
1	3	3	4	3	5	3	3	3	4	4	4	3	3	3	3	3	3	3	4	3	4	3	3	3	4	3	3	3	3	3	3	3	3	3	3	4	4	4	4	3	4	5	4	3	4	4
2	1	1	10	1	4	3	1	3	2	2	3	2	3	4	2	3	4	5	3	2	5	3	4	5	3	2	5	3	4	5	2	3	5	1	7	2	3	4	2	3	7	2	4	6	2	5
2	1	1	10	1	3	4	4	2	4	4	2	4	3	3	2	2	2	2	3	4	4	4	4	4	4	4	4	4	4	2	3	3	3	7	7	4	4	4	1	1	1	4	4	4	3	4
1	3	5	2	11	2	5	5	5	3	5	3	4	4	3	3	3	3	3	3	3	3	3	2	2	2	2	3	3	2	2	2	2	4	5	5	4	3	3	2	3	3	4	4	4	4	4
1	2	5	3	5	8	6	6	6	2	4	2	2	2	2	2	1	2	2	2	4	3	3	2	2	2	2	2	3	3	2	2	2	2	4	4	3	3	3	5	5	5	5	5	6	6	6
2	3	2	7	3	5	3	5	6	3	5	3	2	4	2	2	2	2	2	2	3	3	3	3	3	3	4	3	4	4	4	4	4	3	3	3	3	3	3	3	3	3	3	4	5	5	5
2	3	2	8	2	5	2	2	2	6	5	2	4	3	3	3	3	4	3	3	5	4	4	4	4	4	4	4	4	4	3	4	3	4	3	3	3	3	3	2	3	3	3	3	2	3	3
1	1	1	10	1	1	6	6	6	3	5	6	4	5	3	2	3	4	5	3	5	4	4	2	2	3	4	3	3	1	1	1	1	1	3	3	4	4	4	4	4	4	3	3	4	4	4
2	4	6	3	11	8	4	4	4	3	5	3	3	3	3	2	2	2	4	4	4	4	4	2	2	2	2	2	2	2	2	2	2	2	4	4	3	3	3	4	4	4	1	1	7	4	4
2	4	4	13	2	5	6	6	6	3	4	4	2	3	1	2	2	2	5	6	2	2	2	5	5	7	2	2	2	2	2	2	2	2	2	2	3	2	2	6	6	6	2	2	2	2	2
2	3	4	8	5	5	5	5	5	4	4	4	4	4	4	4	4	4	4	4	4	4	4	3	4	5	4	3	1	1	1	1	1	1	1	3	3	3	3	3	3	3	3	3	3	3	3
1	3	2	12	1	5	3	3	3	3	3	3	3	3	3	3	3	3	3	3	3	3	3	3	3	3	3	3	3	3	3	3	3	3	4	4	4	4	4	4	4	4	4	4	4	4	4
2	4	5	5	10	5	7	7	7	4	5	4	3	3	1	1	1	1	1	1	1	1	1	1	1	3	1	3	3	1	7	4	4	4	4	4	3	3	3	4	4	4	4	4	4	4	4
1	1	1	10	11	2	2	2	2	2	2	2	2	2	2	2	2	5	2	5	3	5	2	2	5	5	2	5	2	6	2	5	2	3	5	4	4	4	4	4	4	4	4	4	3	4	4
2	3	1	12	1	4	6	6	6	3	4	2	2	3	3	3	3	3	4	4	4	3	3	3	3	3	3	3	3	3	4	3	3	3	3	3	3	3	3	4	4	4	3	3	3	3	3
2	3	1	8	2	5	5	7	6	3	5	3	3	3	2	4	1	2	4	4	4	2	1	2	2	3	1	2	1	1	4	4	2	5	3	5	4	5	5	5	1	1	5	2	6	6	6
2	3	2	5	3	3	6	6	6	3	5	3	3	3	3	3	3	3	3	3	5	3	3	3	3	3	3	4	3	3	3	3	3	4	3	3	3	3	3	3	3	3	4	4	4	4	4
2	3	4	12	2	5	5	5	5	4	4	4	4	4	4	4	4	4	3	3	3	3	3	3	3	3	3	3	3	3	2	2	2	2	3	3	3	3	3	3	3	3	3	3	3	3	3
2	4	1	13	2	5	4	4	6	3	3	3	3	3	2	3	2	2	3	3	3	3	3	3	3	4	4	4	3	3	2	3	3	2	3	5	4	3	3	4	3	3	4	4	4	4	4
1	1	3	10	1	10	1	2	4	3	4	3	3	5	3	2	1	2	3	2	4	4	2	5	2	2	6	4	3	5	3	3	5	3	4	6	2	5	3	5	4	2	4	3	2	4	3
2	3	3	5	3	9	4	4	4	3	3	3	3	3	3	4	3	3	3	3	4	4	4	4	3	4	4	4	3	4	3	3	3	4	4	3	4	3	3	1	1	1	4	3	4	5	4
2	3	3	6	2	9	5	5	5	3	3	3	3	3	3	3	3	3	3	3	3	3	3	3	3	3	3	3	3	3	3	3	3	3	4	4	4	3	3	3	3	3	4	4	4	4	4
2	3	1	12	1	5	7	7	7	6	6	3	3	3	3	3	3	3	7	3	3	3	3	3	3	3	3	3	3	3	3	3	1	1	2	2	2	2	2	7	2	3	2	2	4	3	3
2	3	4	6	5	2	4	4	4	3	3	3	3	3	3	3	3	3	3	3	3	3	3	3	3	4	3	3	3	3	3	3	3	3	4	4	4	4	4	4	4	4	4	4	4	4	4
2	3	2	6	3	5	7	7	7	2	6	1	3	3	1	1	1	1	5	3	4	4	3	3	4	4	3	2	2	1	1	1	1	1	4	4	4	4	4	3	3	3	6	6	6	6	6
2	3	1	5	5	5	5	6	5	3	5	3	3	3	3	3	3	3	3	3	3	3	3	3	5	5	4	3	3	3	3	3	3	4	3	3	3	3	3	4	4	3	3	3	3	3	4
2	3	4	4	2	4	4	4	4	4	4	4	4	4	4	4	3	3	3	2	3	3	3	5	4	5	4	4	4	1	1	1	1	1	4	4	4	4	4	4	4	4	4	4	4	4	4
1	3	3	3	5	2	5	5	5	2	4	2	3	4	2	3	2	3	4	4	3	3	4	3	3	3	3	5	4	2	3	4	5	5	1	2	7	4	4	3	2	2	4	5	4	5	4
2	4	3	13	2	5	4	3	3	3	4	3	3	3	3	3	3	3	3	3	3	3	3	3	3	4	4	3	3	3	3	3	2	3	3	4	4	4	4	2	1	1	4	4	4	6	6
2	3	3	13	2	5	5	5	5	5	4	3	3	3	4	3	3	3	3	3	3	3	3	3	3	3	3	3	3	3	3	3	3	3	3	3	3	3	3	3	3	3	3	3	3	4	4
2	3	4	4	8	5	5	4	4	5	4	4	4	4	4	4	2	3	3	3	3	3	3	3	3	3	3	3	2	2	2	3	2	2	2	3	3	3	3	3	3	3	5	5	5	5	4
2	4	5	7	3	5	7	7	7	4	4	3	3	3	3	3	3	3	3	3	3	3	3	3	3	3	3	3	3	3	3	3	3	3	3	3	3	3	3	3	3	3	3	3	3	3	3
2	4	1	12	1	5	4	4	5	3	5	3	4	3	2	2	3	4	2	4	3	3	4	3	3	4	3	3	3	2	3	4	2	4	3	5	3	4	3	3	1	3	4	4	4	5	4
2	1	1	10	1	9	7	7	5	5	4	3	2	3	3	3	3	6	2	2	2	4	2	3	3	3	2	3	2	2	2	2	2	2	2	3	4	4	4	4	4	4	4	4	4	4	5
2	4	4	2	3	9	5	4	3	3	4	3	5	4	3	2	2	3	3	3	3	3	3	2	3	3	3	3	4	4	4	4	4	4	3	3	4	4	4	4	4	4	3	3	3	3	3
2	3	5	2	7	1	5	6	4	4	5	5	4	4	4	2	2	3	4	4	4	4	4	2	2	2	2	2	2	2	2	2	2	2	5	5	5	4	4	5	1	1	4	4	5	5	5
1	4	2	3	6	4	5	4	4	2	6	3	3	3	4	3	3	3	4	4	5	5	5	4	3	3	3	3	3	4	4	4	3	3	3	4	5	4	4	2	2	1	3	3	3	3	3
1	5	3	3	2	2	4	3	4	4	4	4	4	3	3	3	3	3	4	4	4	4	3	3	4	4	4	4	3	3	4	4	3	3	3	3	4	4	4	4	4	3	4	4	3	3	4
2	3	5	13	7	2	2	3	4	3	4	3	2	3	4	2	4	3	3	4	4	3	2	2	4	3	3	3	4	4	3	4	3	4	3	4	3	4	3	3	4	3	2	3	3	3	4
2	3	3	13	1	5	3	3	3	3	3	3	3	3	3	3	3	2	3	2	3	3	3	3	3	3	3	3	3	3	2	2	3	3	3	3	3	3	3	4	4	4	6	6	6	6	6
1	4	3	9	5	4	7	7	7	3	3	2	3	4	2	2	2	2	2	2	5	3	2	2	2	2	2	3	3	2	3	3	3	3	4	5	3	2	2	2	2	2	6	6	6	6	6
1	3	5	4	4	5	5	5	5	5	5	4	4	3	4	4	4	4	4	3	4	3	3	3	3	3	4	3	3	3	3	3	3	3	3	3	3	3	3	3	3	3	3	3	3	3	3
2	3	5	4	3	5	7	7	7	2	4	2	2	3	2	2	2	2	2	4	3	3	3	3	3	3	3	3	3	3	3	3	3	3	4	4	3	3	3	3	3	3	5	5	6	5	5
2	4	3	3	4	4	5	6	4	3	4	3	5	2	6	4	5	3	4	5	5	3	3	3	3	2	2	2	2	3	2	2	3	3	3	3	2	2	3	3	4	3	3	4	6	5	6
1	4	2	3	3	4	4	5	3	3	5	4	4	3	4	3	3	4	4	5	4	4	5	3	3	4	3	3	3	3	3	4	4	5	4	4	4	3	3	3	2	2	3	3	4	4	3
2	3	2	13	1	9	5	5	5	3	4	4	4	4	4	3	3	4	4	4	4	3	4	4	3	4	3	2	2	1	3	2	2	2	3	3	3	3	2	3	2	2	3	3	3	5	5
1	1	2	10	1	9	7	7	7	4	5	3	4	4	4	4	4	4	4	3	2	3	3	3	3	3	3	2	2	2	2	2	2	3	3	3	3	7	2	2	2	3	3	3	4	4	3
1	3	1	7	2	9	3	4	4	2	4	4	5	5	5	5	3	5	3	5	3	3	3	3	3	3	3	3	3	3	3	3	3	3	2	3	3	4	4	4	3	3	5	3	3	3	3
1	3	3	5	11	8	4	5	4	3	3	3	3	3	3	3	3	4	4	4	3	3	4	3	3	3	3	3	3	3	3	3	3	3	3	3	4	4	3	3	3	4	4	3	3	3	3
2	3	3	13	2	5	4	4	4	3	4	3	3	4	3	3	3	4	4	3	3	3	3	3	3	3	3	3	4	4	3	3	3	3	4	3	3	3	3	4	3	3	4	4	4	4	3
2	1	4	10	1	5	5	5	5	3	3	3	3	3	3	5	3	4	6	5	2	3	3	3	3	3	3	3	3	3	3	3	3	3	7	7	5	5	5	1	1	1	3	3	3	3	2
2	3	4	4	3	4	6	6	6	4	4	4	4	4	4	4	4	4	3	3	3	3	3	3	3	3	3	3	3	3	3	3	3	3	3	6	3	3	3	5	3	3	3	3	3	3	3
2	3	2	5	3	2	2	5	6	3	5	2	1	2	3	1	3	3	5	1	4	1	4	1	4	2	4	1	4	3	4	4	2	4	5	4	3	5	7	5	4	7	4	5	4	5	7
1	3	2	5	4	2	5	5	5	5	5	5	5	5	3	3	3	3	5	3	3	3	3	3	3	4	3	3	3	3	3	3	3	3	2	3	3	3	3	4	4	4	4	4	4	4	4
1	4	2	13	3	4	4	5	5	2	3	2	3	4	2	3	4	3	3	4	4	5	3	4	5	3	4	3	4	4	5	3	4	5	3	4	5	4	4	2	2	1	3	3	2	2	2
2	3	1	12	1	5	5	4	4	3	3	4	3	3	3	3	4	4	3	4	3	3	3	2	2	2	2	3	3	3	3	3	3	4	3	5	4	4	4	4	4	4	5	5	4	4	4
1	4	3	8	2	5	1	1	1	3	4	4	4	4	1	1	1	1	1	1	7	7	4	2	2	3	3	4	4	4	4	5	5	6	5	7	6	6	6	1	1	1	5	6	4	4	4
2	4	4	5	3	4	4	4	4	3	4	4	4	4	4	4	4	4	4	4	4	4	4	4	4	4	4	4	4	4	4	4	4	4	2	2	2	2	2	3	3	3	3	3	3	3	3
1	4	5	3	5	2	2	4	4	3	3	4	3	4	3	4	3	4	3	4	3	4	3	4	3	4	3	4	3	4	3	4	3	4	3	4	3	4	4	4	4	4	4	4	4	4	4
2	3	2	13	3	9	3	2	2	3	4	3	5	4	3	3	2	2	4	3	3	3	3	4	5	4	4	3	3	2	3	3	3	3	3	4	4	3	3	2	2	2	4	5	4	5	6
2	3	5	5	8	8	6	6	6	3	6	4	6	6	2	1	1	1	2	2	2	4	2	3	3	2	1	2	2	1	3	2	3	3	4	6	2	2	2	2	2	2	6	6	6	6	6
1	3	3	13	5	5	3	3	3	3	3	3	3	3	3	3	3	3	3	3	3	3	3	3	3	3	3	3	3	3	3	3	3	3	4	3	5	5	5	4	4	4	4	4	4	4	4
2	3	3	13	2	3	5	4	5	3	3	3	3	3	3	3	3	3	3	3	3	3	3	3	3	4	3	3	3	3	3	3	4	4	3	3	4	4	4	4	4	4	4	4	4	4	4
1	4	5	6	4	5	6	7	6	4	5	4	4	5	1	2	1	1	2	4	4	3	2	2	2	2	2	2	2	1	1	2	2	2	4	4	5	4	4	4	4	4	4	5	7	7	6
1	1	1	10	1	8	3	4	4	1	6	5	3	5	4	2	1	6	3	7	2	4	1	3	2	5	1	1	3	4	5	3	1	5	7	1	5	2	2	7	1	1	4	5	3	7	7
1	1	3	10	1	5	5	5	5	7	6	6	7	5	5	4	4	6	3	2	1	2	2	2	3	2	2	2	2	4	4	4	3	3	1	2	3	4	3	2	5	3	4	3	5	3	3
2	2	4	8	3	2	6	6	6	2	4	3	3	2	2	3	3	3	4	2	5	3	3	3	3	3	3	3	3	2	2	2	2	5	3	3	4	3	3	5	4	6	5	5	5	5	5
1	4	5	3	6	2	5	6	5	3	5	4	6	3	4	2	1	4	5	5	1	2	4	1	1	3	2	2	2	1	1	1	3	5	4	5	3	3	2	5	4	3	7	5	6	7	6
2	1	1	10	1	2	5	5	6	5	3	3	3	3	3	3	3	2	3	4	3	4	3	3	4	5	3	5	3	2	4	3	2	4	4	4	5	5	5	3	3	3	5	4	3	4	4
1	3	6	7	10	9	4	4	4	4	4	3	3	2	5	3	2	4	3	4	2	2	2	2	3	6	3	3	3	3	3	3	3	3	2	2	2	2	3	2	4	3	4	4	5	5	5
2	3	2	12	11	4	4	3	3	3	5	3	3	3	2	2	2	3	4	2	3	3	4	3	4	5	4	2	2	3	3	3	4	4	2	2	3	4	3	4	4	4	4	4	4	4	4
1	3	4	13	3	5	5	5	5	4	4	4	4	4	4	4	4	4	4	4	3	3	3	3	3	3	3	3	3	3	3	3	3	3	3	3	3	3	3	3	3	3	3	3	3	3	3
1	3	6	2	9	4	5	4	4	2	6	3	3	3	4	4	3	3	4	4	5	5	5	4	3	3	3	3	3	4	4	4	3	3	3	4	5	4	4	2	2	1	3	3	3	3	3
2	3	1	12	1	5	3	3	3	4	3	3	3	3	3	3	3	4	3	4	3	3	4	3	3	3	3	3	4	4	4	4	4	4	3	4	4	4	4	4	4	4	4	4	4	4	4
1	4	4	4	7	2	6	6	6	3	6	3	3	3	3	3	3	3	3	3	5	3	3	3	3	3	3	3	3	3	3	3	3	3	3	3	3	3	3	3	3	3	5	5	5	5	5
2	3	3	5	6	2	7	7	7	4	7	5	5	3	2	1	1	7	3	3	2	2	2	2	2	4	3	3	2	2	2	2	2	7	7	4	5	3	3	4	4	4	3	3	3	3	3
1	1	3	10	1	1	4	3	4	3	4	2	3	3	3	4	3	4	3	3	4	3	4	3	4	3	3	4	4	3	4	5	5	4	5	5	4	3	4	3	4	4	4	4	5	4	4
1	1	1	10	1	1	3	5	5	3	6	5	4	5	3	3	4	5	6	5	4	4	4	4	4	4	3	3	2	2	4	5	2	3	3	2	4	3	3	3	1	5	6	4	3	4	3
1	3	2	2	4	3	5	5	4	5	4	4	5	5	5	5	5	3	3	3	4	4	3	3	3	3	2	3	3	3	3	3	2	3	4	6	4	3	3	4	5	4	4	4	3	3	4
2	4	3	13	3	9	6	7	5	2	5	3	4	4	2	2	2	2	2	2	2	2	2	4	4	4	2	2	2	2	2	2	2	6	2	7	2	2	2	3	1	1	5	5	6	7	7
2	3	4	3	3	9	5	5	5	4	5	3	4	4	3	2	2	2	5	5	3	3	2	2	2	2	2	4	4	4	4	4	4	4	3	3	3	3	3	2	2	1	6	5	5	6	6
1	2	6	7	4	2	5	6	5	3	5	4	3	4	3	3	2	3	3	2	4	3	2	3	3	2	1	3	2	3	2	3	4	5	4	3	4	3	5	4	5	2	5	4	6	6	6
2	3	4	6	2	4	5	5	5	5	4	3	3	4	4	3	2	3	3	4	4	4	3	3	3	3	3	3	3	3	3	3	3	3	4	4	4	4	4	4	4	4	4	4	4	4	4
2	1	1	10	1	5	5	4	6	4	3	3	5	4	5	6	3	2	4	4	5	5	3	2	2	4	3	5	5	3	2	2	3	4	5	4	3	3	3	4	2	2	4	3	3	4	4
2	1	1	10	1	4	6	5	4	5	4	4	3	3	3	2	2	2	2	3	4	4	3	2	4	5	4	5	5	3	3	2	2	2	5	5	4	4	4	4	5	4	4	3	4	4	5
1	3	3	13	5	9	5	5	5	3	4	3	3	3	3	3	3	3	4	4	4	4	4	4	4	4	4	3	3	3	3	3	3	3	3	3	3	2	2	3	3	3	3	3	3	3	3
2	3	3	5	4	9	4	2	3	4	3	3	4	3	3	3	3	3	4	4	3	3	4	4	4	3	4	3	3	4	3	3	3	4	4	3	3	4	3	3	3	4	4	4	4	5	7
2	3	5	2	5	2	7	7	7	4	4	4	4	4	4	4	4	4	3	3	2	2	2	3	3	2	2	2	2	2	3	3	3	3	4	4	4	4	4	4	4	3	4	5	5	5	5
2	3	4	13	3	5	3	3	3	4	4	4	4	4	4	4	4	4	4	4	5	5	4	4	5	3	3	3	3	3	3	3	3	3	3	3	3	3	3	3	3	3	3	3	3	3	3
2	4	2	13	2	5	4	4	4	4	4	4	4	4	4	4	4	4	4	4	4	4	4	4	4	4	4	3	3	3	3	3	3	3	3	3	3	3	3	3	3	3	3	3	3	3	3
2	4	5	6	5	2	5	5	5	5	4	4	4	3	3	3	3	3	3	4	3	3	3	3	3	3	3	4	4	3	3	3	3	3	4	4	4	4	4	3	3	4	4	4	4	4	4
2	3	3	2	1	5	4	4	4	4	4	4	4	3	4	4	3	3	4	4	3	3	4	3	4	4	4	4	5	4	4	4	4	4	4	4	3	4	4	4	4	3	4	4	3	4	4
1	3	3	5	7	9	7	7	7	3	3	3	3	3	3	3	3	3	3	3	4	4	3	3	3	2	2	2	2	3	3	3	3	3	3	4	4	3	3	3	3	3	3	4	4	7	7
2	4	4	6	3	4	2	5	5	2	2	2	2	3	3	2	3	3	3	3	3	2	2	2	3	6	3	4	3	3	5	4	5	4	5	5	5	5	5	4	5	4	5	5	4	5	4
2	1	1	10	1	3	3	3	3	5	4	4	4	4	5	4	4	4	4	4	5	5	5	4	4	5	4	4	3	3	3	4	4	4	4	4	4	4	3	5	3	3	3	4	2	3	1
2	1	1	10	1	2	3	2	3	3	4	3	3	3	4	5	4	4	5	2	2	4	4	3	3	5	5	6	4	4	5	4	4	4	4	4	4	4	4	4	4	4	4	3	4	4	4
1	3	5	6	11	8	5	5	5	1	5	2	3	2	4	2	2	2	4	4	4	4	4	4	4	4	4	4	4	3	3	3	3	3	3	3	2	2	2	4	1	1	5	5	5	5	5
2	4	1	12	1	5	6	4	7	3	5	5	5	4	5	4	5	3	4	4	2	3	3	3	3	3	3	3	4	3	4	4	3	3	2	2	3	3	3	3	3	3	4	4	3	4	4
2	3	3	5	2	9	3	4	4	2	4	4	4	3	3	3	3	3	4	3	4	4	4	3	3	3	4	4	4	3	4	3	3	4	6	6	3	3	3	1	1	1	7	7	4	6	5
2	1	1	10	1	8	7	7	7	7	7	5	3	3	1	1	1	1	1	1	3	3	1	1	1	2	1	5	5	2	2	2	6	6	4	5	4	4	4	5	1	1	7	7	6	5	6
1	1	3	10	1	5	3	3	3	6	4	4	4	4	4	4	4	4	4	4	2	3	4	4	4	4	4	4	4	4	4	4	4	4	4	4	4	2	4	4	5	5	2	3	1	4	3
1	4	1	8	3	3	4	4	4	5	4	4	4	4	4	4	4	4	4	5	5	4	3	3	3	3	3	4	4	3	4	3	4	3	3	3	4	4	4	3	3	3	4	4	4	4	4
2	3	1	6	2	5	4	5	4	4	4	4	4	4	4	4	4	5	5	4	3	3	3	4	4	4	4	4	4	4	4	4	4	5	3	4	3	3	4	3	3	2	3	4	3	3	4
1	1	1	10	1	3	4	4	4	3	5	6	3	5	5	2	2	1	1	5	4	4	4	4	4	4	4	4	4	4	4	4	4	4	4	4	4	4	4	4	3	4	4	5	3	3	5
2	4	1	3	1	5	5	4	5	3	5	4	5	4	3	3	3	5	4	3	5	4	4	3	3	4	5	4	3	3	2	3	5	4	5	5	4	4	4	4	1	2	4	5	4	3	5
2	4	4	2	11	11	6	6	6	3	4	2	5	4	3	2	2	3	3	3	2	2	3	3	3	3	3	3	3	3	3	5	4	3	3	5	3	3	3	3	3	3	4	3	6	4	3
1	3	4	13	5	4	4	4	4	3	3	3	3	3	3	3	3	3	3	3	3	3	3	3	3	3	3	3	3	3	3	3	3	3	5	4	4	4	4	4	4	4	5	5	5	5	5
1	4	4	12	3	4	4	4	4	4	4	3	4	3	3	3	3	4	4	4	3	3	3	3	4	3	4	3	3	3	3	3	3	4	4	3	4	4	4	4	4	4	4	4	4	4	4
2	3	3	13	1	5	5	4	7	3	5	3	3	5	4	3	3	3	3	4	3	3	3	3	3	5	3	3	3	3	3	3	3	5	3	4	4	4	3	1	1	1	4	4	4	7	7
2	3	1	12	1	5	3	4	2	3	6	2	4	2	5	5	2	4	3	2	2	5	2	5	4	6	2	2	4	6	6	6	5	4	3	2	4	5	3	4	5	2	5	4	3	2	3
2	3	1	8	2	4	7	7	7	4	4	4	3	3	1	2	1	4	3	3	4	4	4	3	3	2	2	4	4	4	4	4	4	4	4	4	4	4	4	4	4	4	4	4	4	4	4
1	1	1	10	1	2	7	6	5	4	4	5	4	4	4	4	4	4	4	4	4	4	4	4	4	5	4	4	4	4	4	4	4	4	2	2	3	3	3	3	1	2	4	4	4	4	4
1	1	1	10	1	2	5	4	6	7	4	6	4	3	2	1	3	2	6	4	3	4	3	2	2	5	3	3	3	2	2	2	3	5	6	3	4	5	4	1	1	1	7	7	7	7	7
1	5	6	13	11	8	3	3	3	3	5	3	3	3	3	2	3	3	3	3	4	4	4	3	3	3	3	3	3	3	3	3	3	3	3	3	4	3	4	3	4	3	3	3	3	4	4
1	3	5	7	9	4	5	5	5	4	4	3	3	3	3	2	3	3	2	4	4	4	4	3	3	3	3	3	3	3	3	3	3	3	2	6	3	3	3	5	3	3	5	5	5	5	5
1	4	3	13	4	3	4	5	6	3	7	5	7	4	2	3	1	7	5	2	5	2	3	1	1	3	3	1	3	2	2	3	2	3	2	4	4	5	3	3	1	2	3	6	7	6	7
1	4	2	5	3	10	5	5	4	4	5	5	5	5	4	2	2	3	4	4	3	3	2	3	4	5	3	3	4	3	3	4	3	4	3	4	4	4	4	4	3	3	3	4	4	4	3
1	1	3	10	1	5	4	4	4	4	4	4	4	4	4	4	4	4	4	4	4	4	4	4	4	4	4	4	4	4	4	4	4	4	4	4	4	4	4	1	1	1	4	4	4	4	4
1	1	1	10	1	3	4	1	4	4	4	3	3	4	4	4	4	4	4	4	4	4	4	4	4	4	4	4	4	4	4	4	4	4	4	4	4	4	4	4	4	4	4	4	4	4	4
2	3	4	13	5	4	4	4	4	3	3	3	4	3	3	3	3	3	3	3	3	3	3	3	3	3	3	3	3	3	3	3	3	3	6	6	4	4	4	3	3	3	5	5	5	5	5
2	4	4	13	3	4	7	7	7	3	3	3	3	3	3	3	3	3	3	3	3	3	3	3	3	3	3	3	3	3	3	3	3	3	3	3	2	2	2	3	3	3	6	6	6	6	6
2	4	3	5	6	9	3	4	3	3	4	5	5	5	4	3	3	3	4	4	4	4	3	2	2	3	3	4	3	3	3	4	4	4	2	3	4	4	4	4	3	4	4	5	4	4	4
1	1	1	10	6	8	4	4	3	6	5	4	3	2	2	1	2	3	4	6	5	5	5	5	4	4	4	4	3	3	3	3	3	4	4	3	3	3	3	4	3	2	7	2	2	6	4
1	4	1	6	1	9	7	4	7	1	7	5	5	5	1	1	1	2	3	3	3	3	3	3	3	3	3	2	2	2	2	2	2	2	5	5	4	2	5	4	4	4	7	7	7	7	7
2	3	1	5	3	5	5	4	5	3	5	4	5	4	3	3	3	5	4	3	5	4	4	3	3	4	5	4	3	3	2	3	5	4	5	5	4	4	4	4	1	2	4	5	4	3	5
2	1	1	10	1	3	4	3	4	5	5	5	3	4	2	4	5	5	6	2	6	3	5	3	4	4	3	4	3	3	5	6	3	4	4	4	4	4	4	2	4	3	3	5	3	2	4
1	4	2	5	4	7	7	7	4	5	5	5	3	3	3	4	3	4	4	4	4	3	4	4	3	4	4	4	3	3	3	3	3	5	3	3	4	3	4	3	1	1	4	4	5	4	5
2	3	5	2	8	2	5	5	5	3	4	4	5	5	4	4	4	4	4	5	4	4	4	4	4	4	4	4	4	4	4	4	4	4	5	4	4	4	4	1	1	1	3	3	3	3	3
2	3	1	8	1	5	4	4	5	3	4	3	3	3	3	3	3	3	3	5	5	5	4	4	4	4	4	4	4	4	4	4	4	4	4	4	5	5	5	2	1	1	6	2	4	6	6
1	1	2	10	2	1	2	5	3	3	3	4	4	4	4	4	4	4	4	4	4	4	4	4	4	4	4	4	4	4	4	4	4	4	4	4	4	4	3	5	5	4	4	4	4	4	4
1	1	1	10	1	1	6	6	5	2	5	3	3	4	3	3	2	2	4	5	6	7	6	6	5	4	3	2	5	4	3	2	1	1	3	1	4	2	3	3	1	3	7	7	7	7	7
2	3	1	13	2	5	3	3	3	4	4	3	4	3	4	4	4	3	4	4	3	4	3	3	4	4	3	3	4	4	4	4	4	4	4	4	4	4	4	4	4	4	4	4	4	4	4
2	3	3	8	3	5	6	6	6	4	4	4	4	4	4	4	4	4	4	4	4	4	4	4	4	4	4	4	4	2	2	2	2	2	3	3	3	3	3	4	4	4	4	4	4	4	4
2	3	5	7	5	2	4	4	4	6	6	6	6	4	4	3	2	2	3	5	4	4	4	4	4	4	4	4	4	2	2	2	2	3	6	4	5	5	5	2	1	1	4	4	4	4	4
2	2	3	8	3	5	5	5	5	3	4	4	5	5	3	6	3	2	4	4	3	3	4	5	3	2	3	4	3	3	3	3	4	4	4	3	4	4	3	4	4	4	4	4	4	5	4
1	1	3	10	1	5	1	1	4	4	4	4	4	4	4	4	4	4	4	4	4	4	4	4	4	4	4	4	4	4	4	4	4	4	4	4	4	4	4	4	4	4	4	4	4	4	4
2	4	2	5	6	2	5	5	4	5	5	5	7	5	4	4	2	2	5	4	4	4	4	2	2	4	3	3	3	2	5	4	3	5	4	3	5	4	4	3	2	2	6	4	5	3	3
2	1	1	10	1	4	4	4	4	4	4	4	4	4	4	4	4	4	4	4	4	4	4	4	4	4	4	4	4	4	4	4	4	4	5	3	4	3	3	3	3	3	4	4	5	5	3
2	3	2	5	3	2	3	5	6	2	3	4	4	6	4	3	3	4	4	4	6	4	5	2	2	1	3	1	3	5	3	5	2	4	5	3	3	5	7	4	7	5	6	2	4	4	6
2	3	3	5	2	2	1	2	1	4	4	4	5	3	2	1	2	2	3	3	3	3	4	4	5	6	7	7	7	7	7	6	6	6	4	5	4	3	1	3	4	3	4	4	5	6	1
2	3	4	13	2	5	5	4	4	3	5	5	5	5	3	3	3	3	4	3	3	3	3	3	4	4	3	3	3	3	3	3	3	3	4	4	4	4	4	4	4	4	4	4	4	4	4
2	3	1	13	1	5	7	7	6	2	4	4	4	2	2	2	2	4	3	4	4	4	4	4	4	4	3	3	3	4	2	4	4	4	4	4	4	4	4	1	1	1	6	6	6	6	4
2	3	3	6	9	2	6	5	5	5	5	5	5	4	4	4	4	4	4	4	4	4	4	4	4	4	4	4	4	4	4	4	4	4	4	4	3	3	3	1	1	1	3	3	3	3	3
2	4	1	8	3	5	4	4	4	3	2	1	4	4	4	4	4	3	4	4	4	4	4	4	4	4	4	4	4	4	4	4	4	4	4	4	4	4	4	4	4	4	4	4	4	4	4
2	3	5	2	5	2	6	5	4	4	3	4	3	4	4	3	3	4	4	5	4	4	3	3	3	4	4	4	4	3	5	4	4	4	3	4	4	3	4	4	3	3	5	4	5	5	5
1	1	1	10	1	3	4	5	4	6	4	2	3	5	2	1	1	1	1	1	3	3	3	4	7	4	6	7	3	7	7	6	4	6	3	5	2	2	6	4	4	4	2	4	6	5	6
2	3	4	12	4	5	4	4	4	3	5	3	3	3	3	3	3	4	3	3	3	3	3	3	3	5	4	4	4	4	4	4	4	4	3	3	4	3	4	4	4	4	4	4	4	6	4
2	3	4	13	3	5	5	5	4	3	5	3	3	3	3	3	3	3	4	4	4	3	3	4	5	3	3	3	3	4	3	3	3	3	5	4	4	4	4	4	4	4	4	4	4	4	4
2	3	3	13	1	8	5	5	5	4	4	4	3	3	3	3	4	3	3	3	4	4	3	3	3	4	4	3	3	3	3	3	3	4	4	4	4	4	4	4	4	4	4	4	4	4	4
2	3	2	12	4	4	4	4	4	4	4	4	4	4	5	4	3	3	4	4	4	4	4	4	4	4	4	4	4	4	4	4	4	4	4	4	3	3	3	2	2	2	4	4	4	4	4
2	3	3	6	2	5	5	5	5	5	5	5	5	4	4	4	5	5	5	4	4	4	3	3	3	3	3	3	3	3	3	3	3	3	3	3	4	4	4	4	4	4	4	4	4	4	4
1	1	1	10	1	4	7	7	7	3	5	5	4	6	2	2	2	2	2	6	3	3	3	5	5	5	3	3	3	3	2	2	3	5	2	3	3	4	4	5	2	2	6	6	6	6	6
2	3	1	8	2	11	6	6	7	5	6	5	4	4	4	4	4	4	4	4	3	3	3	3	3	4	4	4	4	4	4	4	4	4	3	3	3	3	3	1	1	1	3	4	4	4	4
2	4	1	12	1	5	7	5	4	5	4	3	4	4	3	4	3	4	4	3	2	4	5	4	3	4	4	5	5	6	5	5	5	6	2	2	3	3	3	3	3	3	3	3	3	3	3
2	3	4	5	5	5	4	4	4	3	3	3	3	3	3	4	4	4	4	4	4	4	4	4	4	4	4	4	4	4	4	4	4	4	4	4	4	4	4	4	4	4	4	4	4	4	4
2	3	1	12	1	5	5	6	6	3	4	4	4	5	4	4	3	3	3	3	5	4	4	4	4	4	3	3	3	3	3	3	3	3	4	4	4	4	4	4	4	4	4	4	4	4	4
2	1	3	10	1	5	3	3	3	5	4	5	5	4	4	3	2	3	4	4	4	4	4	4	4	4	4	4	4	4	4	4	4	4	4	4	4	4	4	4	4	4	4	4	4	4	4
1	1	2	10	1	5	5	3	3	5	5	4	5	4	4	4	4	4	5	5	4	3	3	4	5	5	3	3	3	3	3	3	4	5	4	4	5	5	4	3	1	1	4	5	5	5	5
1	1	1	10	1	5	4	4	3	3	4	4	5	5	3	4	3	5	4	4	4	4	4	4	4	4	4	4	4	4	4	4	4	4	4	4	4	4	4	4	4	4	4	4	4	4	4
1	1	1	10	1	3	3	4	5	3	4	5	4	3	4	5	4	3	4	5	4	3	4	5	3	4	5	4	3	4	5	4	3	4	7	1	4	4	3	4	3	7	3	5	6	4	3
2	4	4	9	5	5	6	6	6	3	5	5	5	5	4	3	2	2	4	6	2	2	3	4	4	3	3	3	3	3	3	3	3	3	3	3	3	3	3	3	3	3	4	4	6	6	6
2	3	5	6	2	5	4	4	4	4	4	4	4	4	4	3	3	3	3	4	3	3	3	4	4	4	4	4	4	4	4	4	4	4	4	3	3	3	3	2	1	1	7	7	7	7	7
2	3	4	3	4	5	4	4	4	4	4	4	4	4	4	4	4	4	4	4	4	4	4	4	4	4	4	4	4	4	4	4	4	4	4	4	4	3	5	4	3	4	4	3	5	4	3
2	3	5	6	3	2	4	4	4	4	5	5	5	5	4	3	4	3	3	3	3	3	3	3	3	3	3	3	3	3	3	3	3	3	5	6	4	6	6	4	6	7	4	4	4	4	4
1	1	1	10	1	5	4	4	4	4	4	4	4	4	4	4	4	4	4	4	4	4	4	4	4	4	4	4	4	4	4	4	4	4	4	4	4	4	4	4	4	4	4	4	4	4	4
1	1	1	10	1	5	4	4	4	4	4	4	4	4	4	4	4	4	4	4	4	4	4	4	4	4	4	4	4	4	4	4	4	4	4	4	4	4	4	4	4	4	4	4	4	4	4
1	4	1	2	3	5	5	5	5	5	5	5	4	5	5	5	5	5	5	5	6	5	3	4	3	3	3	3	3	4	4	4	3	4	4	4	3	4	4	4	3	3	3	3	3	3	5
1	4	5	7	8	2	4	4	4	2	6	4	4	4	3	4	3	4	4	4	4	3	4	3	3	4	3	3	3	3	3	3	3	3	3	5	4	4	4	5	4	4	5	5	5	5	5
2	3	4	13	2	2	4	4	4	4	5	4	4	4	3	3	3	4	4	4	4	4	4	3	3	3	3	3	3	3	4	3	4	3	4	4	4	4	4	4	4	4	5	5	5	5	5
1	3	3	12	1	5	3	5	5	3	5	5	6	6	5	3	4	4	5	3	5	4	3	4	3	4	4	3	3	3	3	3	3	4	4	4	4	5	4	4	4	4	3	3	3	3	3
2	4	2	12	2	3	4	5	5	4	4	4	4	4	3	3	3	3	3	4	4	4	3	3	4	4	4	4	4	4	4	4	4	4	5	5	4	4	4	4	4	4	3	3	4	4	4
2	3	2	6	3	5	4	4	4	4	4	4	4	4	4	4	4	4	4	3	4	4	4	5	3	4	4	4	4	4	4	4	4	4	4	4	4	4	4	4	4	4	4	4	4	4	4
2	3	2	5	3	5	4	4	4	4	4	4	4	4	4	4	4	4	4	4	5	4	4	4	4	5	4	4	4	4	4	4	4	4	3	4	3	4	4	4	4	4	4	4	4	4	4
1	3	3	3	3	5	4	6	5	4	3	2	3	2	3	1	2	1	5	2	5	4	5	3	3	6	7	6	4	3	5	6	4	3	7	6	4	5	6	3	2	1	4	5	5	6	5
2	1	1	10	1	3	5	5	5	5	4	4	4	5	5	4	4	4	4	4	4	4	4	4	4	4	4	5	4	4	4	4	4	5	4	4	5	5	5	1	1	1	4	4	4	4	4
2	3	2	2	8	2	5	5	5	4	5	5	5	5	5	5	5	5	5	5	5	5	5	5	5	5	5	3	2	3	5	4	5	5	3	4	3	4	4	1	1	1	1	1	1	1	1
2	4	2	6	4	5	7	7	7	5	5	3	3	3	3	5	2	5	3	3	5	6	3	3	5	2	2	3	2	2	3	4	3	3	3	5	6	3	5	3	3	4	3	5	7	2	6
2	3	3	8	2	5	5	4	4	3	4	4	4	4	3	3	3	3	3	4	4	4	4	3	4	4	4	3	3	3	3	3	5	5	4	4	4	4	4	5	5	5	4	5	5	5	5
1	1	1	6	2	10	4	4	4	4	4	4	4	4	4	4	4	4	4	4	4	4	4	4	4	4	4	4	4	4	4	4	4	4	4	4	4	4	4	4	4	4	4	4	4	4	4
1	1	3	10	1	5	4	4	4	4	4	4	4	4	4	4	4	4	4	4	4	4	4	4	4	4	4	4	4	4	4	4	4	4	4	4	4	4	4	4	4	4	4	4	4	4	4
1	1	3	10	1	5	4	4	4	4	4	4	4	4	4	4	4	4	4	4	4	4	4	4	4	4	4	4	4	4	4	4	4	4	4	4	4	4	4	4	4	4	4	4	4	4	4
1	1	3	10	1	5	4	4	4	4	4	4	4	4	4	4	4	4	4	4	4	4	4	4	4	4	4	4	4	4	4	4	4	4	4	4	4	4	4	4	4	4	4	4	4	4	4
1	1	1	10	3	5	4	4	4	4	4	4	4	4	4	4	4	4	4	4	4	4	4	4	4	4	4	4	4	4	4	4	4	4	4	4	4	4	4	4	4	4	4	4	4	4	4
1	1	3	10	1	5	4	4	4	4	4	4	4	4	4	4	4	4	4	4	4	4	4	4	4	4	4	4	4	4	4	4	4	4	4	4	4	4	4	4	4	4	4	4	4	4	4
1	1	3	10	1	5	4	4	4	4	4	4	4	4	4	4	4	4	4	4	4	4	4	4	4	4	4	4	4	4	4	4	4	4	4	4	4	4	4	4	4	4	4	4	4	4	4
1	3	3	6	3	5	4	4	4	4	4	4	4	4	4	4	4	4	4	4	4	4	4	4	4	4	4	4	4	4	4	4	4	4	4	4	4	4	4	4	4	4	4	4	4	4	4
2	3	3	13	2	5	7	7	7	6	5	4	4	4	5	3	3	3	3	3	3	3	3	3	3	3	3	4	3	3	3	3	3	2	5	5	4	3	3	4	4	4	4	4	4	4	4
2	1	3	10	1	5	4	4	4	4	4	4	4	4	4	4	4	4	4	4	4	4	4	4	4	4	4	4	4	4	4	4	4	4	4	4	4	4	4	4	4	4	4	4	4	4	4
2	1	3	10	1	5	4	4	4	4	4	4	4	4	4	4	4	4	4	4	4	4	4	4	4	4	4	4	4	4	4	4	4	4	4	4	4	4	4	4	4	4	4	4	4	4	4
2	1	3	10	1	5	4	4	4	4	4	4	4	4	4	4	4	4	4	4	4	4	4	4	4	4	4	4	4	4	4	4	4	4	4	4	4	4	4	4	4	4	4	4	4	4	4
2	3	4	6	2	5	4	4	4	4	4	4	4	4	4	4	4	4	4	4	4	4	4	4	4	4	4	4	4	4	4	4	4	4	4	4	4	4	4	4	4	4	4	4	4	4	4
2	4	3	5	3	5	4	4	4	4	4	4	4	4	4	4	4	4	4	4	4	4	4	4	4	4	4	4	4	4	4	4	4	4	4	4	4	4	4	4	4	4	4	4	4	4	4
1	1	3	10	1	5	4	5	4	4	4	4	4	4	4	4	4	4	4	4	4	4	4	4	4	4	4	4	4	4	4	4	4	4	4	4	4	4	4	4	4	4	4	4	4	4	4
2	3	5	3	4	4	7	4	5	4	4	4	4	4	4	4	4	4	5	4	3	3	3	3	4	4	4	4	4	4	4	4	4	4	4	4	4	4	4	4	4	4	4	4	4	4	4
2	1	1	10	1	5	4	4	4	4	4	4	4	4	4	4	4	4	4	4	4	4	4	4	4	4	4	4	4	4	4	4	4	4	6	4	4	4	4	4	4	4	4	4	4	4	4
1	4	1	2	2	9	3	3	4	5	5	4	4	3	4	4	4	3	4	4	3	4	4	3	4	4	3	5	4	4	3	5	5	5	4	4	4	4	4	5	5	4	4	5	5	4	5
2	3	4	2	5	2	7	5	5	5	5	5	4	4	4	2	2	2	4	4	4	4	4	4	4	5	4	4	4	4	4	4	4	4	4	4	4	4	4	4	4	4	4	4	4	4	5
2	3	6	4	10	8	4	4	4	4	6	4	4	4	4	4	4	3	4	5	4	4	4	4	4	4	4	4	4	4	3	3	3	3	3	3	2	2	2	4	4	4	4	4	4	4	4
2	3	4	13	3	5	5	4	4	4	4	4	4	4	4	4	4	4	4	4	4	4	4	3	3	3	4	4	3	3	3	3	3	4	4	4	4	4	4	4	4	4	4	4	4	4	4
1	4	3	13	4	2	4	3	5	7	4	3	5	3	6	4	3	3	3	4	2	3	2	3	3	4	6	4	2	4	3	3	3	4	3	5	3	4	4	3	4	3	5	5	6	6	6
2	3	1	13	1	5	4	5	5	4	4	4	4	4	4	4	4	4	4	4	4	4	4	4	4	4	4	4	5	5	3	4	4	4	2	4	4	4	4	3	3	4	4	3	4	4	4
2	3	4	6	3	5	4	4	4	4	4	4	4	4	4	4	4	4	4	4	4	4	4	4	4	4	4	4	4	4	4	4	4	4	4	4	4	4	4	4	4	4	4	4	4	4	4
2	4	1	5	5	5	5	4	4	4	4	4	4	4	4	4	4	4	4	4	4	4	4	4	4	4	4	4	4	4	4	4	4	4	4	4	4	4	4	4	4	4	4	4	4	4	4
2	3	2	13	4	5	5	5	5	4	3	3	3	3	4	3	3	3	3	3	3	3	3	3	4	4	4	4	4	4	4	4	4	4	5	5	5	5	5	4	4	4	4	4	4	4	4
2	5	1	13	3	4	5	5	4	4	6	5	6	5	6	3	3	3	4	4	3	3	4	3	3	4	4	3	3	3	3	3	4	4	4	4	4	4	4	4	3	2	4	3	5	5	4
2	3	1	5	6	9	6	7	6	7	4	3	5	4	3	1	2	2	2	3	1	1	1	2	2	2	2	3	3	3	3	3	4	5	7	7	7	7	7	3	3	5	3	4	7	5	7
1	3	5	5	11	1	5	5	5	2	6	4	4	4	2	2	1	1	4	4	2	2	2	2	2	5	2	5	5	2	5	5	7	7	5	3	4	4	4	3	1	1	7	7	7	7	7
2	3	1	12	1	5	4	4	4	4	4	4	4	4	4	4	4	4	4	4	4	4	4	4	4	4	4	4	4	4	4	4	4	4	4	4	4	4	4	4	4	4	4	4	4	4	4
1	1	4	10	1	5	5	4	4	5	4	4	4	4	4	4	4	4	4	4	4	4	4	4	4	4	4	4	4	4	4	4	4	4	4	4	4	4	4	4	4	4	4	4	4	4	4
2	3	1	5	3	8	5	4	6	3	3	4	4	3	3	4	5	4	4	3	5	4	4	3	2	4	3	3	4	5	3	5	5	5	3	5	4	3	4	3	4	4	5	5	4	6	6
2	3	3	2	2	9	3	4	2	3	3	3	3	2	4	4	4	5	5	5	4	4	5	6	6	6	6	5	4	4	5	5	5	5	4	4	5	4	5	2	2	2	3	4	4	4	4
1	1	3	10	1	4	2	2	2	5	6	6	5	4	4	4	4	4	4	4	4	4	4	4	4	4	4	4	4	4	4	4	4	4	4	4	5	4	5	5	5	4	4	4	4	4	4
1	3	4	3	4	2	4	4	4	5	5	5	5	5	4	4	4	4	5	5	4	4	4	4	4	4	4	4	4	4	4	4	4	4	3	5	4	4	4	4	4	4	4	4	4	4	4
1	4	6	7	7	9	5	5	6	3	4	4	2	3	3	3	2	3	3	4	4	4	4	3	4	3	4	4	4	4	4	4	4	4	4	4	4	4	4	3	4	4	4	4	4	4	4
1	7	1	11	3	3	4	6	2	4	5	3	3	4	2	2	2	3	4	5	4	4	3	3	2	5	3	3	4	3	4	5	6	6	5	6	5	4	4	3	2	1	5	5	6	6	7
1	1	1	10	1	11	4	4	4	4	4	4	4	4	4	4	4	4	4	4	4	4	4	4	4	4	4	4	4	4	4	4	4	4	4	4	4	4	4	4	4	4	4	4	4	4	4
2	3	4	5	6	5	4	4	4	4	4	4	4	4	4	4	4	4	4	4	4	4	4	4	4	4	4	4	4	4	4	4	4	4	4	4	4	4	4	4	4	4	4	4	4	4	4
1	3	5	4	7	4	4	4	4	4	5	4	4	4	4	4	4	4	4	4	4	4	4	4	4	4	4	4	4	4	4	4	4	4	4	4	4	4	4	4	4	4	4	4	4	4	4
1	1	1	10	1	5	4	4	2	5	5	4	5	3	5	3	5	3	5	3	5	3	5	4	3	4	6	3	3	4	5	2	5	5	4	4	5	4	4	5	2	5	5	7	4	4	4
2	4	5	3	3	2	4	5	6	3	4	4	3	4	4	3	3	5	4	4	3	3	5	5	5	4	5	5	5	4	4	4	5	4	5	6	5	5	5	2	2	2	4	3	5	4	5
2	3	2	5	3	2	2	5	6	2	4	3	4	4	3	4	4	3	4	5	3	5	5	3	4	5	4	4	4	3	5	4	3	6	3	5	5	4	3	3	5	6	5	4	5	6	7
1	1	1	10	1	3	3	5	4	1	5	6	3	4	4	4	3	3	4	6	6	6	6	5	3	4	3	3	3	2	6	6	4	4	4	4	5	5	5	3	2	5	4	7	4	4	4
2	3	4	6	2	9	5	4	4	4	5	5	5	4	5	5	5	4	4	4	3	3	4	4	4	5	3	4	3	3	3	4	3	3	5	5	4	4	4	4	2	1	4	5	5	4	5
1	4	5	1	5	9	4	4	4	4	4	4	4	4	4	4	4	4	4	4	4	4	4	4	4	4	4	4	4	4	4	4	4	4	4	4	4	4	4	4	4	5	4	4	4	4	4
1	3	1	8	3	9	4	5	5	5	5	4	5	3	4	6	3	3	3	3	3	3	3	3	4	4	5	3	3	2	4	4	4	5	4	4	3	4	3	3	3	3	6	6	6	6	6
1	5	2	4	7	5	5	5	6	4	5	5	5	4	5	4	4	4	4	5	5	3	4	4	4	5	4	3	3	4	4	4	4	4	4	3	3	4	3	4	4	3	4	4	1	5	4
2	3	1	12	1	5	4	4	3	6	6	3	6	3	3	4	4	3	3	4	4	4	4	4	3	4	4	3	3	4	3	4	4	3	4	6	4	3	4	4	3	4	4	5	6	6	6
2	3	3	5	5	5	5	5	5	4	4	2	5	5	4	4	4	4	4	4	4	4	4	4	4	4	4	4	4	4	4	4	4	4	4	4	4	4	4	4	4	4	4	4	4	4	4
1	4	5	5	6	2	5	5	5	4	4	4	4	4	4	4	4	4	4	4	4	4	4	4	4	4	4	4	4	4	4	4	4	4	4	4	4	4	4	4	4	4	4	4	4	4	4
1	4	2	8	2	5	5	5	5	5	4	4	4	4	4	4	4	4	4	4	4	4	4	4	4	4	4	4	4	4	4	4	4	4	4	4	4	4	4	4	4	4	4	4	4	4	4
1	1	2	10	1	5	4	4	4	4	4	4	4	4	4	4	4	4	4	4	4	4	4	4	4	4	4	4	4	4	4	4	4	4	7	7	4	4	4	4	4	4	4	4	4	4	4
2	3	3	5	1	5	6	6	6	5	4	4	4	4	4	4	4	4	4	4	4	4	4	4	4	4	4	4	4	4	4	4	4	4	4	4	4	4	4	4	4	4	4	4	4	4	4
2	1	1	10	1	1	4	4	4	3	4	4	4	4	4	4	4	4	4	4	4	4	4	4	4	4	4	4	4	4	4	4	4	4	4	4	5	5	5	5	5	5	5	5	5	5	5
1	8	6	1	2	7	1	7	3	4	3	3	5	2	3	3	3	1	4	3	3	4	5	5	5	5	5	5	5	5	5	5	5	1	3	3	1	4	4	4	4	4	5	5	5	5	5
2	3	3	12	1	9	5	5	6	4	6	4	5	6	4	3	3	3	3	5	4	4	4	5	5	6	4	4	4	4	2	2	2	2	3	3	4	4	4	4	2	1	3	3	4	6	6
2	3	5	13	4	2	4	4	4	4	4	4	4	4	4	3	3	4	4	4	4	4	4	4	4	4	4	4	4	4	4	4	4	4	4	4	4	4	4	4	4	4	4	4	4	4	4
2	4	1	13	2	5	5	5	5	5	7	6	5	5	5	5	5	5	5	7	3	3	3	4	5	3	3	3	3	3	3	3	3	3	3	3	3	3	3	4	3	4	3	3	4	4	4
1	3	1	8	3	4	4	4	6	5	5	5	4	6	6	6	4	4	4	4	3	4	4	5	4	6	3	4	3	3	3	3	3	3	3	3	4	3	4	3	3	3	6	3	6	6	6
2	3	5	2	6	2	4	4	4	4	5	4	4	4	4	4	4	4	4	4	4	4	4	5	5	5	5	5	5	4	4	4	4	4	4	4	4	4	4	3	3	1	6	4	5	4	6
1	3	1	5	3	5	3	4	5	4	6	3	5	5	5	6	5	4	5	3	5	3	3	4	4	4	5	4	5	4	5	3	4	3	4	4	5	4	6	3	3	4	5	4	5	4	3
2	3	4	4	3	2	3	3	3	3	3	4	4	3	4	5	6	5	5	4	3	3	3	2	3	3	3	4	5	6	6	6	4	3	4	5	3	6	7	4	5	6	4	5	5	5	5
2	4	2	13	2	5	4	3	5	2	4	3	6	4	3	4	3	4	4	5	3	3	5	4	3	5	4	4	5	5	4	3	4	4	4	4	4	3	4	4	3	4	4	4	6	4	6
2	3	4	13	1	5	4	4	4	4	4	4	4	4	4	4	4	4	4	4	4	4	4	4	4	4	4	4	4	4	4	4	4	4	4	4	4	4	4	4	4	4	4	4	4	4	4
2	4	2	13	2	5	4	4	4	4	4	4	4	4	4	4	4	4	4	4	4	4	4	4	4	4	4	4	4	4	4	4	4	4	4	4	4	4	4	4	4	4	4	4	4	4	4
2	3	3	12	3	5	4	4	4	4	4	4	4	4	4	4	4	4	4	4	4	4	4	4	4	4	4	4	4	4	4	4	4	4	4	4	4	4	4	4	4	4	4	4	4	4	4
1	3	3	13	3	5	4	4	4	4	4	4	4	4	4	4	4	4	4	4	4	4	4	4	4	4	4	4	4	4	4	4	4	4	4	4	4	4	4	4	4	4	4	4	4	4	4
1	3	5	5	5	8	5	7	4	5	6	5	5	5	6	3	2	2	3	3	5	4	4	3	3	3	3	4	4	2	2	2	2	2	5	7	5	5	5	2	1	1	6	6	5	6	7
2	3	4	7	3	4	5	4	5	3	4	4	5	3	3	4	3	5	4	5	3	3	5	4	5	4	3	5	3	4	5	6	4	5	4	5	5	4	4	3	4	3	5	4	5	3	4
1	4	4	3	3	8	5	5	5	4	5	5	5	4	4	4	4	4	4	4	4	4	4	4	4	4	4	4	4	4	4	4	4	4	4	4	4	4	4	2	2	2	5	5	5	5	5
2	2	5	8	3	2	3	5	5	7	7	5	5	5	3	3	3	7	7	3	6	6	3	3	3	3	3	3	3	3	3	3	3	3	3	3	5	4	4	1	7	7	4	4	4	4	4
1	4	1	8	3	5	5	4	3	3	4	4	4	5	5	4	4	5	4	4	5	4	4	4	5	4	5	4	5	4	5	4	5	5	4	5	4	5	6	3	3	3	3	4	3	3	3
1	1	1	10	1	5	7	7	7	4	4	4	4	4	4	4	4	4	4	4	4	4	4	4	4	4	4	4	4	4	4	4	4	4	4	4	4	4	4	4	4	4	4	4	4	4	4
2	3	2	6	2	4	7	7	7	4	4	5	4	3	4	5	6	4	5	4	3	3	3	4	5	3	4	3	5	3	4	3	4	5	4	4	3	3	3	4	4	4	5	4	3	4	7
2	3	4	13	2	5	4	4	4	4	4	4	4	4	4	4	4	4	4	4	4	4	4	4	4	4	4	4	4	4	4	4	4	4	4	4	4	4	4	4	4	4	4	4	4	4	4
2	4	1	13	4	5	4	4	4	5	5	4	5	4	4	5	4	4	5	3	5	4	3	4	3	4	4	3	4	4	4	4	3	4	4	5	5	4	4	3	4	4	5	4	4	3	2
2	4	1	5	5	9	7	7	7	3	4	3	4	5	4	4	3	5	4	4	4	4	3	3	4	4	3	3	4	3	3	3	4	5	3	4	3	4	3	5	3	2	4	4	6	6	6
2	4	1	13	1	3	3	3	3	5	5	5	5	5	3	3	3	3	3	5	5	5	5	5	3	3	3	3	4	4	4	4	4	5	5	5	5	5	5	3	3	3	5	5	6	4	4
1	1	1	10	1	8	6	6	6	1	3	4	3	4	4	4	4	4	4	5	4	4	5	4	4	4	5	5	4	4	4	4	3	3	3	6	4	4	4	3	4	3	5	5	5	5	5
1	1	1	10	1	3	4	3	5	5	4	4	3	3	3	4	5	4	6	3	4	4	3	4	4	5	5	5	3	4	4	4	4	4	3	4	4	4	4	5	5	7	5	6	5	6	5
2	3	4	13	3	5	4	4	4	4	4	4	4	4	4	4	4	4	4	4	4	4	4	4	4	4	4	4	4	4	4	4	4	4	4	4	4	4	4	4	4	4	4	4	4	4	4
2	3	4	13	3	5	4	4	4	4	4	4	4	4	4	4	4	4	4	4	4	4	4	4	4	4	4	4	4	4	4	4	4	4	4	4	4	4	4	4	4	4	4	4	4	4	4
2	1	4	10	1	11	5	4	4	4	4	4	4	4	4	4	4	4	4	4	4	4	4	4	4	4	4	4	4	4	4	4	4	4	4	4	4	4	4	4	4	4	4	4	4	4	4
2	3	3	13	3	5	5	4	4	4	4	4	4	4	4	4	4	4	4	4	4	4	4	4	4	4	4	4	4	4	4	4	4	4	4	4	4	4	4	4	4	4	4	4	4	4	4
2	4	4	13	2	4	5	6	4	1	3	2	5	4	4	2	4	3	5	6	4	3	4	5	4	4	5	4	3	4	3	4	3	4	3	3	4	3	5	4	5	5	4	5	5	6	5
2	3	3	13	2	5	4	4	5	5	4	4	4	4	4	4	4	4	4	4	4	4	4	4	4	4	4	4	4	4	4	4	4	4	4	4	4	4	4	4	4	4	4	4	4	4	4
2	4	1	6	2	9	5	5	7	1	4	4	5	4	4	3	3	4	4	4	3	3	4	3	3	5	4	4	3	5	5	4	4	5	2	2	3	4	4	4	4	3	5	7	7	7	6
2	3	3	8	2	2	3	5	6	3	4	3	4	4	3	4	3	4	3	6	4	3	4	6	4	3	4	5	4	6	5	4	3	2	6	5	5	4	6	4	3	5	5	4	6	5	4
2	3	4	13	2	5	7	7	7	6	4	4	5	5	3	2	1	2	3	3	3	4	3	3	4	3	2	3	3	4	3	4	3	4	3	4	4	4	4	5	4	4	6	6	5	5	7
2	3	3	12	1	5	4	4	4	4	4	4	4	4	6	4	4	4	6	5	4	4	4	4	4	4	4	4	4	4	4	4	4	4	4	4	4	4	4	4	4	4	4	4	4	4	4
2	3	4	2	9	6	5	5	5	4	5	4	4	3	3	3	4	4	4	4	5	4	3	4	5	5	3	3	3	4	5	4	4	4	5	4	4	4	4	2	2	2	6	5	6	6	6
2	3	1	13	1	5	4	5	5	5	5	5	5	4	5	4	3	4	4	4	5	5	4	4	5	3	3	4	4	4	4	4	4	4	4	4	4	4	4	4	4	4	4	4	3	4	4
2	4	1	8	3	5	7	5	5	5	5	4	5	4	4	4	4	4	4	4	4	4	4	4	4	4	4	4	4	3	3	3	3	4	4	5	5	4	4	4	4	4	4	4	5	5	4
2	3	4	6	3	5	5	5	5	3	5	3	5	5	5	4	4	4	3	3	4	3	3	3	4	4	4	3	4	3	4	4	5	5	6	6	5	4	4	4	5	4	4	4	4	5	5
2	3	4	6	3	4	5	5	6	5	6	4	5	4	3	3	4	4	4	4	5	4	4	4	3	6	3	3	4	3	4	3	3	4	4	4	4	4	4	1	1	1	7	7	7	7	7
2	3	1	4	2	9	4	4	4	3	5	5	4	4	4	4	4	4	4	4	4	4	4	4	4	4	4	4	5	5	5	5	5	5	4	4	4	5	4	4	5	5	4	4	4	4	4
2	3	3	5	5	2	5	5	5	5	6	5	6	5	6	5	5	4	5	5	3	3	4	4	4	5	3	4	2	4	4	4	6	3	3	4	3	4	4	4	4	4	4	4	4	4	4
1	4	4	4	3	4	5	5	4	3	5	5	5	4	5	3	4	4	5	6	6	4	4	5	5	4	3	3	3	3	4	4	3	4	3	3	5	5	5	1	2	3	7	5	6	6	6
2	3	1	6	2	5	7	5	5	5	5	4	4	3	4	3	3	4	3	4	3	3	3	3	3	4	4	5	5	5	5	4	5	4	4	5	5	5	5	5	5	4	4	4	4	5	6
2	3	1	8	2	2	5	4	5	3	4	4	3	3	3	2	2	3	2	3	2	3	2	3	2	3	2	4	5	4	5	4	5	6	7	6	6	5	6	7	4	5	7	7	7	7	7
2	1	1	10	1	2	7	7	7	4	5	4	4	6	7	5	4	3	3	3	4	4	6	5	4	5	4	4	4	2	2	2	2	2	5	5	5	4	4	4	1	1	6	6	6	6	6
1	1	1	10	1	3	5	6	4	3	6	6	6	4	2	2	5	3	5	5	6	6	4	4	4	4	3	3	3	3	3	3	4	4	5	4	5	5	5	1	1	1	7	7	7	7	7
1	4	6	13	11	8	6	3	7	3	3	4	2	3	2	2	1	2	3	5	3	2	4	3	3	5	3	3	4	4	3	3	4	6	3	4	3	4	3	4	3	3	6	6	6	6	6
2	3	3	12	4	5	3	4	3	5	4	4	4	2	4	4	5	4	3	5	4	4	3	4	3	4	5	5	4	5	3	4	4	3	5	5	5	4	4	5	4	3	4	5	5	4	5
1	3	1	5	11	5	7	6	5	4	4	4	4	4	4	4	4	4	4	4	4	4	4	4	4	4	4	4	4	4	4	4	4	4	4	4	4	4	4	4	4	4	4	4	4	4	4
1	4	1	5	3	9	5	5	4	3	5	4	5	5	6	3	2	3	4	5	5	4	3	6	4	4	4	4	5	2	3	5	4	5	3	4	5	4	4	5	4	5	5	4	6	3	4
1	3	2	8	3	5	3	3	3	4	4	4	4	4	4	4	4	4	4	4	4	4	4	4	4	4	4	4	4	4	4	4	4	4	5	5	5	5	5	5	5	5	5	5	5	5	5
1	3	2	5	4	2	2	3	5	3	4	4	3	3	4	5	3	5	3	5	5	7	5	3	4	4	6	6	4	6	5	3	5	5	5	4	4	5	6	2	3	5	4	5	6	5	5
2	4	4	13	4	8	5	5	5	5	5	5	5	4	4	4	4	3	4	4	4	3	3	3	4	4	4	3	4	4	3	3	3	3	4	4	4	4	4	4	4	4	4	4	4	4	4
1	3	4	13	6	5	4	4	4	2	4	2	3	4	2	3	3	3	3	4	3	4	3	4	5	5	5	5	5	5	5	5	4	5	3	4	4	4	5	5	5	5	5	4	4	4	5
2	3	2	5	11	9	5	6	5	4	4	4	3	3	3	3	3	5	5	5	4	4	4	4	4	4	4	5	3	4	4	4	4	4	4	5	4	4	4	3	3	4	4	4	4	4	4
2	3	5	13	2	5	4	4	4	4	4	4	4	4	5	4	5	4	4	4	4	4	4	4	4	4	4	4	4	4	4	4	4	4	4	5	4	4	4	4	4	4	4	4	4	4	4
1	4	4	6	4	9	3	5	7	3	1	5	3	4	2	4	2	4	2	4	1	3	6	4	2	5	4	4	2	3	7	2	5	2	6	5	5	7	5	4	5	7	4	5	4	6	7
1	4	2	5	3	8	3	4	3	5	4	5	5	5	5	5	5	5	4	4	4	4	4	3	3	3	3	4	4	5	4	4	5	5	6	5	5	5	5	3	3	3	4	4	5	5	4
1	1	3	10	1	5	7	5	6	7	5	5	4	3	2	4	5	3	4	5	3	4	5	4	5	4	5	4	4	3	5	5	4	5	4	5	4	5	4	5	4	3	3	3	4	3	4
1	4	5	5	1	4	5	5	5	4	3	5	3	5	3	6	6	5	4	4	5	4	4	6	5	4	4	5	4	5	4	5	4	5	5	5	5	5	5	1	1	1	4	4	4	5	5
1	5	3	5	2	2	3	1	3	4	4	5	3	2	1	2	3	4	4	4	4	5	6	7	7	7	6	6	6	6	5	4	3	2	5	5	4	3	1	5	5	6	5	6	6	4	7
2	1	1	10	1	3	6	6	6	2	5	2	4	5	3	3	3	4	4	4	3	4	4	3	4	3	5	5	5	5	4	4	6	5	4	4	4	4	4	5	3	4	6	6	6	6	6
2	3	4	6	11	5	5	5	5	4	4	4	4	4	4	4	4	4	4	4	4	4	4	4	4	4	4	4	4	4	4	4	4	4	4	4	4	4	4	4	4	4	4	4	4	4	4
2	3	5	13	3	5	4	4	3	5	4	5	2	4	5	5	2	4	4	4	3	4	4	4	4	4	4	3	3	2	2	2	3	3	4	4	4	4	4	4	4	4	7	7	7	7	7
2	3	5	5	3	4	4	4	4	5	5	5	5	5	4	4	4	4	5	5	4	4	4	4	4	5	5	4	5	4	4	4	4	4	4	4	4	4	4	3	3	3	5	5	5	5	5
2	3	1	8	5	5	7	7	7	2	6	4	4	4	4	4	4	4	4	4	6	4	4	4	4	4	4	4	4	4	4	4	4	4	4	4	4	4	4	4	4	4	4	4	4	4	4
1	3	1	8	2	5	7	7	4	4	4	4	4	4	4	4	4	4	4	4	4	4	4	4	4	4	4	4	4	4	4	4	4	4	4	4	4	4	4	4	4	4	4	4	7	7	7
2	3	2	5	3	2	2	4	5	3	3	4	5	4	5	6	7	6	6	6	5	4	3	4	7	6	5	4	3	2	3	3	4	5	5	5	3	4	4	3	4	5	4	5	5	5	6
2	3	4	13	3	5	3	5	5	4	5	4	4	4	4	4	4	4	4	4	4	4	4	4	4	4	4	4	4	4	5	5	5	5	5	4	5	4	4	2	2	2	5	5	5	4	5
2	4	2	13	3	3	5	6	4	3	5	4	5	3	3	5	2	4	5	3	4	2	5	6	2	5	5	4	4	5	2	3	4	3	5	4	5	6	4	4	5	3	6	5	4	6	5
2	4	2	12	1	5	3	3	3	4	5	4	5	4	5	4	5	4	5	4	5	4	5	4	5	4	4	4	5	5	5	5	4	5	4	4	4	4	4	3	3	3	4	5	4	5	5
2	3	1	12	1	5	2	4	4	3	5	4	6	5	5	5	4	6	4	5	2	3	5	4	4	3	1	5	4	4	4	5	3	5	5	5	4	4	4	4	5	5	5	5	5	5	6
2	3	4	7	5	2	3	5	4	2	3	5	3	4	3	4	5	3	5	6	5	4	5	3	5	2	5	3	4	5	6	5	5	4	4	6	5	4	6	3	4	6	5	4	5	5	4
1	3	5	3	5	5	4	4	4	3	5	4	5	4	4	4	4	4	5	4	5	5	4	4	4	4	5	5	4	4	5	4	4	4	5	4	5	5	5	4	4	4	5	5	4	4	5
2	3	5	3	3	5	4	4	4	4	5	4	4	4	4	4	4	4	4	4	4	4	4	4	4	4	4	4	5	5	4	4	4	4	5	4	5	5	5	5	5	5	5	5	5	5	5
2	3	1	8	2	5	3	6	4	4	5	5	6	5	5	4	4	4	5	5	5	5	5	5	5	5	5	5	6	6	5	5	4	4	4	4	4	5	4	1	1	1	4	4	4	4	4
1	3	2	6	5	2	2	4	6	2	3	4	3	4	3	4	4	3	5	4	5	3	5	4	6	4	5	4	6	4	6	4	6	7	4	5	4	5	3	4	5	3	5	7	5	6	5
1	4	2	5	3	2	5	4	6	2	4	5	3	4	4	5	4	5	4	3	5	4	4	5	6	4	7	4	6	4	6	5	3	2	5	7	5	4	5	5	4	5	3	4	5	3	5
1	1	1	10	1	3	5	4	5	7	4	4	4	4	5	1	4	5	5	5	5	5	5	5	5	5	5	5	5	5	5	5	5	5	5	2	4	4	4	4	4	4	4	4	4	4	4
2	4	1	13	2	9	5	5	5	4	4	4	4	4	4	4	4	4	4	4	4	4	5	5	4	5	4	4	4	4	4	4	4	4	4	4	4	4	4	4	4	4	4	4	4	4	4
1	4	5	4	6	9	7	6	7	5	3	4	4	5	4	4	4	4	4	4	3	3	3	4	4	4	4	4	4	4	3	3	3	3	4	5	4	4	4	5	5	6	4	4	4	5	4
2	3	3	6	2	9	4	4	6	5	5	5	4	4	3	4	4	4	4	6	4	4	4	4	4	4	5	4	5	3	3	3	3	4	4	3	5	4	4	5	3	3	5	5	5	7	7
2	3	1	12	2	5	5	5	5	5	5	5	5	5	5	5	5	5	4	4	4	4	4	4	4	4	4	4	4	4	4	4	4	4	4	4	4	4	4	4	4	4	4	4	4	4	4
2	2	2	12	1	5	7	7	7	4	4	4	4	4	4	4	4	4	4	4	4	5	4	4	5	5	5	4	4	4	4	4	4	4	4	4	4	4	4	4	4	4	4	4	4	4	4
1	4	4	6	4	2	5	6	7	3	4	4	4	4	4	4	5	6	5	6	7	7	7	6	6	6	5	5	5	4	4	3	2	1	4	4	5	4	3	4	3	2	4	4	3	3	2
2	3	3	5	2	3	7	5	7	4	4	5	6	5	6	4	3	3	3	4	4	4	5	6	6	6	5	5	4	5	3	3	3	5	4	3	4	5	4	4	3	4	5	5	4	4	4
2	3	5	4	5	9	7	7	7	7	7	4	5	4	4	4	4	3	6	4	3	3	3	3	3	3	3	3	3	3	3	3	3	5	3	4	4	4	4	1	1	1	7	7	7	7	7
2	3	3	13	2	4	6	6	6	4	5	2	2	1	1	2	4	4	4	4	4	4	4	4	4	4	4	4	4	5	5	5	5	5	4	4	5	5	5	5	5	5	5	5	5	5	5
2	4	2	12	1	5	4	4	5	4	4	4	4	4	4	5	5	6	5	5	5	5	4	4	4	4	4	4	4	4	4	5	5	5	4	4	4	4	4	4	4	4	4	4	4	4	4
2	3	2	8	2	5	6	6	7	5	6	5	5	5	5	5	5	4	4	4	4	4	4	4	4	4	4	4	4	4	4	4	4	4	4	4	4	4	4	4	4	4	4	4	4	4	4
1	3	1	8	2	5	5	5	7	4	5	4	4	4	4	4	4	4	4	3	4	4	4	4	5	4	4	4	4	5	5	5	5	5	5	4	5	4	4	4	4	4	7	4	4	5	5
1	4	2	5	3	2	7	5	6	2	3	2	3	2	3	3	3	3	4	4	3	5	5	4	5	3	5	4	5	4	5	6	6	4	6	6	6	5	6	6	5	4	5	4	7	6	5
2	4	3	13	2	5	5	5	5	5	5	5	5	5	5	5	5	5	5	5	4	4	5	5	4	4	5	4	5	3	4	5	4	5	4	4	3	3	3	3	1	1	3	4	4	5	5
2	3	4	13	4	3	4	5	5	4	5	6	5	5	5	5	5	3	3	3	4	4	4	4	4	4	4	4	4	4	4	4	4	4	3	3	4	4	4	4	4	4	5	5	5	5	5
2	3	2	13	4	4	3	3	3	5	5	5	5	4	4	4	4	4	4	4	4	4	4	4	4	4	4	4	4	4	4	4	4	5	6	6	4	4	4	4	4	4	5	5	5	5	5
1	3	6	2	6	8	7	7	7	4	5	4	3	4	5	4	4	4	3	3	4	4	3	4	4	4	4	4	4	4	4	4	4	4	7	7	4	4	4	4	4	4	4	4	4	4	4
1	1	2	10	1	9	7	7	7	5	3	2	1	4	1	4	4	4	4	1	2	5	1	1	1	1	1	4	4	7	7	7	7	7	2	7	4	7	7	6	1	1	7	7	7	7	7
1	1	3	10	2	7	5	5	5	5	5	5	5	5	5	5	5	5	5	5	3	4	3	4	4	4	4	4	4	3	4	4	4	4	4	4	4	4	4	4	5	5	4	5	4	4	5
2	2	6	6	3	4	5	5	5	4	5	6	6	6	5	4	4	4	5	6	5	4	5	3	3	3	3	3	3	3	6	5	5	5	5	5	5	4	5	4	4	4	3	3	3	3	6
2	2	5	3	4	4	7	7	7	4	4	4	4	4	4	4	4	4	4	4	4	4	4	4	4	4	4	4	4	4	4	4	4	4	6	4	5	5	5	4	4	4	5	5	5	5	5
1	1	1	10	1	5	7	7	7	4	4	4	4	4	4	4	4	4	4	4	4	4	4	4	4	4	4	4	4	4	4	4	4	4	7	7	7	5	5	4	4	4	4	4	4	4	4
1	4	2	3	3	6	7	5	7	5	5	5	4	5	4	4	4	4	4	4	4	4	4	4	4	4	4	4	4	4	4	4	4	4	5	5	5	5	4	4	4	4	5	5	5	5	5
2	3	3	5	3	2	1	7	4	4	5	2	4	4	4	4	3	5	6	7	7	7	7	6	5	4	4	4	4	3	3	4	4	5	1	2	3	4	5	5	4	5	5	5	6	7	6
2	4	2	13	2	5	6	6	7	4	5	4	5	4	5	3	3	4	3	5	3	3	3	3	4	5	3	4	4	5	3	3	3	6	4	4	4	4	4	5	4	4	5	5	6	5	6
2	4	1	13	2	5	5	5	5	7	7	5	4	3	4	4	4	5	5	4	3	3	3	5	5	5	5	6	3	4	3	4	3	2	3	4	5	5	4	4	3	3	6	5	4	5	5
2	3	1	5	4	9	4	5	6	5	4	5	5	5	4	5	4	5	4	3	2	4	4	5	4	4	4	4	3	5	5	6	3	3	5	5	4	5	4	5	5	5	5	5	5	3	4
1	3	2	5	4	9	5	6	3	3	5	4	6	3	2	2	2	4	4	4	5	5	4	4	3	6	6	6	5	7	5	3	4	5	5	5	6	5	4	1	1	1	7	7	6	6	5
2	3	3	12	2	2	2	3	3	3	4	4	5	6	7	6	6	6	5	5	4	4	5	3	4	3	4	5	5	4	3	2	3	4	4	5	5	5	5	5	5	5	4	5	4	4	6
2	3	5	2	4	8	7	7	7	1	5	5	5	5	5	5	5	5	5	5	5	5	5	5	5	5	5	5	5	5	5	5	5	5	3	2	3	3	3	3	3	3	3	3	3	3	3
2	3	5	3	5	5	4	4	4	5	5	5	6	5	4	4	5	5	5	5	5	4	4	4	4	4	4	4	5	5	5	5	5	5	4	4	4	4	4	4	4	4	4	4	4	4	4
1	1	1	10	1	8	6	5	5	5	4	5	4	4	4	4	4	3	4	4	7	6	6	7	7	7	7	2	3	1	1	1	3	3	3	3	3	4	4	3	4	4	5	6	7	7	7
2	4	2	6	3	3	2	6	7	2	5	7	3	7	4	7	3	4	1	4	1	4	6	4	5	5	4	6	3	6	3	6	4	6	4	6	5	3	6	4	2	4	4	3	5	6	7
1	4	3	5	3	4	5	5	5	5	5	5	5	5	5	5	5	5	5	5	5	5	5	5	5	5	5	5	5	5	5	5	5	5	3	4	4	3	3	3	2	3	4	3	5	3	4
1	1	1	10	1	2	7	7	7	6	7	6	7	5	4	5	5	7	7	3	3	3	3	5	5	5	4	5	5	3	3	3	2	2	5	5	6	6	5	2	1	1	6	7	3	4	3
2	3	4	13	4	2	5	5	5	4	5	4	4	4	4	4	4	4	4	4	5	5	4	4	4	4	4	4	4	3	4	4	5	5	4	4	5	4	4	4	4	4	5	5	5	5	5
2	3	5	3	11	4	5	5	4	4	4	3	5	4	5	5	5	5	5	4	5	5	4	4	4	4	4	5	3	3	3	3	3	5	6	7	4	4	4	3	4	3	5	5	5	4	5
2	3	4	12	1	5	5	5	5	5	5	5	5	5	5	5	5	5	5	5	4	4	4	4	4	4	4	4	4	4	4	4	4	4	4	4	4	4	4	4	4	4	4	4	4	4	4
2	2	4	13	2	3	5	5	5	2	5	4	4	4	2	2	1	4	4	4	4	5	4	4	3	3	3	4	4	1	5	5	5	5	7	6	7	6	6	1	4	4	7	6	5	7	7
2	3	1	8	2	5	5	5	5	6	7	7	6	4	5	4	4	4	4	4	4	4	4	4	4	4	4	4	3	4	4	4	4	4	6	4	4	4	4	3	2	2	6	5	6	6	7
2	3	2	6	6	2	3	5	6	3	4	3	3	2	4	4	3	5	5	4	5	7	4	3	2	4	3	4	5	4	4	3	5	4	6	5	7	5	7	6	5	7	4	5	5	5	6
1	1	3	10	1	4	1	1	1	1	1	1	1	1	1	1	1	1	1	1	1	1	1	7	7	7	7	7	7	7	7	7	7	7	7	7	7	7	7	7	7	7	7	7	7	7	7
2	3	2	5	3	4	7	7	7	4	4	4	4	4	4	4	4	4	4	4	4	4	4	4	4	4	4	4	4	4	4	4	4	4	5	5	5	5	5	5	5	5	5	5	5	5	5
1	3	4	5	3	2	4	6	4	3	5	6	4	5	6	4	2	4	4	2	4	5	3	5	4	5	2	7	2	7	2	6	4	4	5	7	5	4	6	4	5	6	5	6	5	6	4
1	3	2	5	4	3	3	3	3	4	5	5	6	6	6	5	5	5	5	5	5	5	5	4	4	3	2	2	2	1	2	3	4	6	4	5	5	5	5	5	5	5	7	7	6	7	7
2	3	2	13	6	8	7	7	7	7	7	4	4	3	2	3	4	3	5	3	3	3	2	4	3	3	2	3	2	2	3	3	4	4	7	7	5	3	3	7	7	7	3	4	3	5	4
2	4	2	13	1	5	4	5	5	5	5	4	5	4	5	4	5	5	6	5	6	4	5	5	5	5	4	5	5	4	4	3	3	3	3	3	4	4	4	5	3	3	4	5	4	4	5
1	3	5	3	11	4	3	4	2	4	6	3	4	5	5	5	3	6	6	6	4	5	3	3	3	4	4	5	4	4	4	4	4	4	6	6	4	4	4	3	4	4	4	4	7	7	5
2	4	2	8	2	5	7	7	7	4	4	3	3	4	3	3	3	3	3	3	7	5	5	5	4	5	4	4	4	4	4	4	4	4	5	5	5	5	5	1	1	1	7	7	7	7	7
2	3	1	5	6	4	5	5	5	4	4	4	4	4	4	4	4	4	4	4	4	4	4	4	4	4	4	4	4	4	4	4	4	4	5	5	5	4	5	4	4	4	6	7	7	7	7
2	3	2	5	3	5	5	5	5	6	6	6	6	6	6	6	3	4	4	4	4	4	3	3	3	5	4	4	3	4	3	4	3	3	6	6	6	6	5	4	4	4	5	4	5	5	4
1	5	2	6	2	2	6	6	6	3	4	2	2	3	2	4	3	5	5	7	3	3	3	6	5	7	4	4	4	3	4	4	5	5	7	7	5	4	3	3	3	3	7	7	7	7	7
2	3	1	6	2	2	6	6	5	5	4	4	4	4	4	4	4	4	5	5	6	6	5	4	4	4	4	4	4	4	4	4	4	6	5	5	6	5	5	3	1	1	7	7	6	6	6
1	2	4	3	3	3	7	7	7	4	4	4	4	4	4	4	4	4	4	4	4	4	4	4	4	4	4	4	4	4	4	4	4	4	4	4	5	5	5	5	6	7	7	6	5	6	4
2	3	4	13	6	4	7	7	7	4	3	3	3	3	3	3	3	3	3	2	4	4	4	4	4	4	4	3	3	4	3	4	4	3	4	4	5	5	5	5	5	1	7	7	7	7	7
2	3	2	8	3	9	5	5	5	4	4	4	4	4	4	4	4	4	4	4	4	4	4	4	4	4	4	4	4	4	4	4	4	4	3	3	4	4	4	4	4	4	7	7	7	7	7
2	3	4	13	1	4	5	5	5	5	5	5	5	5	4	4	4	5	5	4	4	4	4	4	4	5	4	4	4	4	4	4	4	5	5	5	5	5	5	2	2	2	5	5	5	5	5
2	4	1	13	1	5	7	7	7	3	4	4	4	4	4	4	4	4	4	4	4	4	4	4	4	4	4	4	4	4	4	4	4	4	4	4	4	4	4	4	4	4	5	6	6	6	6
2	5	2	11	2	4	5	5	5	5	5	5	5	5	5	5	5	5	5	5	5	5	5	5	5	5	5	5	5	5	5	5	5	5	5	5	1	1	1	1	1	1	5	5	5	5	5
2	4	1	8	2	5	7	3	7	7	7	7	6	4	4	5	3	5	3	4	4	4	6	5	5	4	6	5	5	4	4	4	4	3	5	5	4	3	3	5	4	4	3	3	3	4	4
1	1	1	10	1	5	4	4	4	4	4	4	4	5	6	5	5	4	5	5	4	5	4	4	4	4	5	4	4	4	5	5	5	5	5	4	4	5	5	5	5	4	5	5	6	5	5
1	4	1	6	4	3	6	5	6	3	6	6	5	5	3	4	4	3	4	3	4	4	4	4	5	3	4	5	5	4	5	6	5	6	4	5	4	3	4	4	5	5	5	6	6	5	5
1	4	2	5	4	2	4	5	6	3	5	4	5	4	3	4	5	3	4	4	3	4	5	4	5	4	5	6	4	5	3	5	3	2	5	7	5	6	5	6	6	3	6	5	7	6	5
2	4	2	5	3	2	3	5	6	2	3	1	3	3	5	3	5	4	5	4	5	4	5	5	6	4	5	4	3	5	6	7	5	3	5	3	6	4	3	6	5	7	6	7	5	6	7
1	3	6	3	2	3	2	3	4	4	4	5	5	5	5	5	6	6	6	7	7	7	6	6	6	5	5	5	5	5	5	4	3	1	2	3	4	5	6	4	5	4	5	5	5	3	1
2	3	4	13	3	5	7	7	7	4	4	4	4	4	4	4	4	4	4	4	4	4	4	4	4	4	4	4	4	4	4	4	4	4	4	4	4	4	4	4	4	4	5	5	5	5	5
2	4	4	8	2	5	4	4	5	4	5	5	5	5	4	5	4	5	5	5	4	4	4	4	4	6	4	5	4	5	4	4	5	4	5	4	5	5	5	5	4	4	4	4	4	4	4
1	3	1	5	5	9	7	6	6	5	6	4	6	6	5	3	3	4	4	4	3	3	3	4	4	4	4	4	4	4	4	4	4	4	4	4	4	5	5	5	5	5	5	5	5	5	5
1	3	4	5	5	5	4	4	4	4	4	4	4	4	4	4	4	4	4	4	4	4	4	4	4	4	4	4	4	4	4	4	4	4	5	5	5	5	5	6	6	6	6	6	6	6	6
1	3	1	6	3	9	5	5	7	4	4	1	1	3	3	3	3	1	5	5	3	3	3	3	3	3	5	5	5	5	7	7	7	5	7	7	5	7	7	1	1	1	7	7	7	7	7
1	1	1	10	1	7	5	6	7	7	6	6	7	6	2	3	3	2	4	6	5	5	4	1	5	6	4	3	3	1	5	5	7	7	6	6	6	4	4	2	2	2	6	5	1	6	6
1	1	4	4	3	5	7	7	7	5	5	6	5	4	4	4	4	4	4	4	5	4	5	4	4	5	5	3	3	4	4	5	5	5	3	4	5	5	5	5	4	5	4	5	5	4	5
2	1	1	10	1	3	6	6	6	5	5	5	5	5	5	5	5	5	5	6	5	5	5	5	4	5	5	5	5	5	5	6	5	5	4	4	5	5	5	1	1	1	4	4	4	4	4
2	3	4	12	1	9	5	5	5	5	5	5	5	5	3	3	3	3	5	5	5	5	5	5	5	5	5	4	4	4	4	4	4	4	5	5	5	5	5	1	1	1	5	5	5	5	5
1	4	3	5	5	9	5	5	5	6	5	4	3	4	3	2	2	3	5	6	5	4	5	6	6	6	5	5	5	4	5	4	4	5	5	4	4	4	4	2	2	2	5	6	6	5	6
2	4	3	12	2	2	6	7	6	4	4	5	3	4	3	4	3	4	5	5	5	5	3	4	5	3	4	3	3	4	4	4	5	3	3	5	5	4	5	5	4	4	6	7	6	6	6
2	3	2	6	2	9	4	4	4	4	7	4	4	4	4	7	7	7	4	4	4	4	4	4	4	4	7	4	4	4	4	4	4	4	4	4	4	4	4	1	1	1	7	7	7	7	7
1	1	3	10	1	5	4	4	4	4	4	4	4	4	4	4	4	4	4	4	4	4	4	6	5	6	5	6	5	5	5	5	6	7	6	6	5	5	4	4	4	5	4	4	4	4	4
1	4	5	3	5	2	5	5	6	6	6	5	5	5	4	3	4	4	5	4	4	5	4	4	4	4	4	4	4	4	4	4	4	4	5	5	5	5	5	5	5	5	6	5	5	4	5
1	3	6	5	2	4	5	6	3	4	5	3	4	5	3	4	5	4	4	6	3	5	3	5	4	5	6	4	6	3	6	5	4	3	5	7	4	5	6	2	5	6	5	4	5	6	5
2	1	2	4	1	9	4	4	4	4	4	4	5	5	4	5	5	5	4	6	5	4	5	4	5	5	5	5	4	5	4	5	4	5	5	5	5	6	5	5	4	4	5	5	4	5	5
2	3	2	5	3	2	3	5	7	5	6	6	7	6	5	5	4	3	2	3	3	3	2	1	2	2	2	3	4	5	6	7	7	7	3	4	5	5	6	6	7	6	6	6	6	6	6
2	1	1	10	1	1	6	6	6	3	4	3	5	4	5	3	4	6	5	6	5	5	5	6	5	6	5	6	5	6	7	5	4	4	4	4	5	6	5	4	3	4	3	4	4	4	4
2	4	5	2	10	9	7	5	6	1	6	5	5	5	5	5	5	5	5	5	5	5	5	5	5	5	5	4	3	4	5	4	5	5	2	4	3	3	4	2	3	4	3	4	4	4	4
2	3	3	13	1	9	5	5	5	5	5	5	5	5	3	3	3	3	5	5	5	5	5	5	5	5	5	4	4	4	4	4	4	4	4	4	5	5	5	4	4	4	4	4	4	4	4
2	3	5	7	5	8	4	4	4	4	4	4	5	4	5	4	4	4	4	5	5	5	5	5	5	4	4	4	5	5	4	4	5	5	4	5	4	5	4	4	5	4	4	5	4	5	4
2	3	4	13	2	5	5	5	6	5	5	3	5	5	5	6	6	4	4	5	3	4	4	5	4	4	4	5	4	3	3	4	5	4	4	3	4	4	4	5	5	5	4	4	5	5	5
2	3	3	6	6	9	6	6	6	4	3	5	5	5	5	5	5	5	5	5	5	5	5	5	5	5	5	3	3	3	4	4	4	4	4	4	4	4	4	4	4	4	4	4	4	4	4
2	3	4	13	4	2	6	3	3	5	6	6	6	6	5	4	4	4	5	5	4	4	4	4	4	4	4	5	5	5	5	5	5	6	4	7	3	3	3	3	3	3	4	4	4	6	4
2	3	5	5	3	9	5	6	5	5	5	5	5	5	4	3	3	4	5	4	5	5	5	5	5	4	5	4	5	5	3	3	4	5	5	4	5	4	5	4	4	4	4	4	5	5	4
1	4	2	5	3	11	6	5	4	6	6	5	5	5	6	5	4	5	4	4	4	4	4	4	4	5	3	3	4	4	4	4	4	6	5	4	5	5	4	2	2	1	6	6	7	6	5
1	3	5	7	5	4	6	6	6	6	5	4	5	5	5	4	4	4	5	4	4	4	4	4	4	4	5	5	5	3	4	4	4	4	5	5	5	5	5	2	1	1	6	6	6	6	6
1	3	5	5	7	4	5	5	5	4	4	4	4	4	4	4	3	4	5	4	4	5	4	5	5	5	4	4	4	5	5	5	4	4	5	4	5	4	4	4	4	4	6	6	6	6	6
1	1	2	10	2	6	4	4	4	4	5	5	4	4	4	4	5	4	4	5	4	5	4	5	4	5	5	5	4	5	5	4	5	4	4	5	5	5	4	4	5	5	6	5	5	6	6
1	3	3	5	3	5	7	5	5	7	7	6	5	5	7	5	5	5	5	4	5	5	5	5	5	5	5	4	4	3	3	3	3	3	6	6	5	5	5	1	1	1	5	5	5	5	5
1	3	3	5	3	5	4	5	4	4	4	4	4	4	5	5	5	4	4	5	4	4	4	5	5	5	5	5	5	5	5	4	4	5	6	6	5	5	5	5	6	5	5	5	4	4	4
1	4	2	6	3	3	5	6	5	3	5	4	4	5	4	5	4	5	4	4	5	5	4	4	5	4	6	6	4	5	5	6	5	4	4	4	4	5	5	3	4	6	6	5	5	5	5
2	3	2	5	3	2	5	5	5	4	5	6	5	6	5	5	6	5	4	5	4	5	6	5	4	5	3	4	5	4	3	5	4	6	5	3	3	5	6	3	5	4	6	5	5	4	6
2	4	3	2	4	2	7	7	7	6	4	5	5	5	2	2	2	3	2	2	7	7	4	2	3	6	6	6	6	2	6	6	6	6	6	7	7	7	7	3	1	4	7	7	2	1	3
2	3	2	12	2	5	5	4	4	5	5	4	5	5	6	4	3	5	4	3	5	5	4	4	5	5	4	4	3	5	4	4	3	5	4	4	5	5	5	3	4	2	7	7	5	6	7
2	3	1	5	2	9	5	5	5	4	5	5	4	5	4	5	4	4	5	5	4	4	4	5	5	5	5	4	5	4	4	5	5	4	5	5	5	5	5	4	5	5	5	5	4	4	5
1	3	2	4	3	5	7	5	7	5	7	4	4	5	5	5	5	4	4	4	4	4	4	4	5	4	5	4	4	4	4	4	5	5	5	4	5	5	5	5	5	6	5	4	4	5	5
1	3	2	5	3	3	2	3	4	4	5	5	4	4	3	3	6	4	5	4	3	4	5	4	5	6	7	5	6	6	5	6	5	6	4	5	4	3	5	3	6	7	5	6	5	7	6
1	4	2	5	3	2	3	4	5	3	4	5	6	6	4	6	5	4	6	4	6	4	6	4	6	4	5	6	3	6	4	6	3	6	6	4	3	5	6	3	4	5	4	5	6	4	6
2	3	4	13	3	5	4	4	4	4	4	4	4	4	5	4	4	5	4	4	4	4	4	4	4	4	4	4	4	4	4	4	4	4	7	7	4	4	3	3	4	5	7	6	6	6	7
2	1	4	10	1	11	4	5	4	6	5	7	7	6	5	4	4	3	2	4	3	3	4	4	3	5	3	4	4	4	5	5	5	4	5	5	5	4	4	4	5	6	4	6	6	4	4
1	4	1	8	3	9	7	7	7	3	7	4	4	4	5	3	5	5	5	5	4	4	5	5	5	5	3	5	5	4	3	3	4	4	3	4	4	3	6	3	3	3	6	6	5	6	5
1	1	3	10	1	5	4	6	5	5	5	5	5	4	5	5	5	5	4	5	5	4	5	5	5	5	5	4	5	5	5	5	5	4	4	4	5	4	4	4	4	4	4	5	5	5	5
1	4	4	6	3	3	5	5	5	5	5	5	5	5	5	5	5	5	5	5	5	5	5	5	5	5	5	5	5	5	5	5	5	5	4	4	4	4	4	4	4	4	4	4	4	4	4
1	1	1	10	1	5	4	4	4	4	3	5	5	5	4	5	5	4	5	5	5	4	2	4	4	3	5	5	5	5	5	5	5	5	5	5	5	6	7	6	5	4	7	4	7	5	4
2	1	1	10	1	3	5	5	5	3	7	6	6	6	5	4	3	4	3	4	4	4	4	4	4	4	5	5	5	6	6	6	7	7	5	5	5	5	5	1	1	1	6	6	6	6	6
1	4	2	5	2	3	4	3	5	5	5	5	4	4	4	5	5	4	5	7	6	6	6	5	6	6	4	3	4	4	5	5	5	5	5	5	5	5	5	4	4	5	5	5	4	4	5
1	3	5	8	9	9	7	7	7	4	4	4	4	4	4	4	4	4	4	4	4	4	4	4	4	4	4	4	4	4	4	4	4	4	7	7	4	4	4	4	4	4	4	4	4	4	4
1	5	1	3	10	11	7	7	7	4	6	3	7	5	6	6	6	7	7	6	6	4	7	7	7	6	6	3	3	3	3	3	3	3	4	3	3	3	3	3	2	1	3	2	2	3	3
2	3	1	12	2	5	7	7	7	4	6	5	4	6	4	4	4	4	4	4	6	6	5	4	5	4	4	4	4	4	4	4	5	4	5	4	4	6	4	4	2	1	4	4	6	6	6
2	4	5	2	11	1	6	6	6	6	6	5	5	5	5	5	5	5	6	6	5	5	5	5	5	6	5	5	5	5	5	5	6	5	3	1	4	3	3	2	2	2	6	4	4	3	3
2	4	2	8	1	5	7	7	7	4	3	3	3	4	3	3	3	4	4	4	4	4	4	4	4	4	4	3	4	5	5	5	5	5	7	7	7	7	7	1	1	1	7	7	7	7	7
2	3	1	8	2	5	4	5	5	5	5	5	4	4	5	5	5	5	5	5	5	5	4	4	5	5	5	5	5	5	4	4	5	5	5	4	4	5	4	5	5	5	5	4	5	5	4
2	4	1	5	2	5	4	5	3	4	6	5	5	4	6	5	6	6	6	5	5	4	5	5	5	4	4	4	5	4	4	4	5	4	5	5	5	4	5	5	4	5	5	5	5	5	5
2	1	1	10	1	3	5	5	5	5	5	5	5	5	5	5	5	5	5	5	5	5	5	5	5	5	5	5	5	5	5	5	5	5	5	5	5	5	5	2	2	2	5	5	5	5	5
2	3	2	5	3	2	4	6	4	4	5	3	7	5	4	5	6	4	5	7	5	4	6	4	3	4	6	7	3	5	7	5	6	4	3	4	3	5	6	3	4	6	4	5	6	4	6
2	3	2	13	3	9	7	7	7	7	7	5	5	5	4	4	4	3	4	4	2	5	4	4	4	4	4	4	4	4	4	4	4	4	5	3	3	3	3	3	3	3	4	4	7	7	7
2	4	1	13	3	5	5	4	5	4	5	5	4	5	4	4	4	5	5	5	4	5	5	5	5	5	4	4	4	5	5	4	5	4	5	6	6	6	6	1	2	1	6	6	5	5	4
2	4	2	13	1	5	7	7	7	4	4	3	4	4	3	4	4	3	4	3	5	5	4	5	4	4	4	5	5	4	4	4	5	4	5	5	5	5	5	5	5	5	5	5	5	5	5
2	3	1	13	2	5	7	7	7	4	4	4	4	4	4	4	4	4	5	5	4	4	4	4	4	5	4	5	4	5	4	4	3	4	6	5	4	4	5	5	5	5	5	5	5	5	5
2	3	5	6	5	2	7	7	7	3	5	5	4	5	5	3	3	4	4	4	4	4	4	5	4	5	4	5	5	3	3	3	5	5	4	4	4	4	3	5	4	4	7	7	7	7	7
2	3	4	4	3	5	5	6	7	4	5	4	4	5	4	4	3	4	5	5	5	5	5	5	4	4	4	5	5	4	4	4	4	4	4	5	5	5	5	5	5	5	5	6	5	6	6
2	1	1	2	6	9	4	4	4	6	7	5	5	5	5	5	5	5	5	5	5	5	5	5	5	5	5	6	7	5	5	5	5	5	5	5	5	5	5	2	2	2	4	4	4	4	4
2	3	1	5	6	4	5	5	5	5	6	4	5	5	5	5	5	5	5	5	5	5	5	5	5	4	5	5	4	5	5	5	5	5	5	5	5	5	5	2	2	2	5	5	5	5	5
2	3	2	6	3	3	5	5	5	5	5	5	5	5	5	5	5	5	5	5	5	5	5	5	5	5	5	5	5	5	5	5	5	5	5	5	5	5	5	2	2	2	5	5	5	5	5
2	2	3	2	4	5	5	5	5	4	4	5	6	5	5	4	4	4	4	4	5	5	4	5	4	5	5	6	6	5	6	5	5	5	6	5	5	4	5	5	4	4	4	5	5	5	5
2	3	3	5	3	2	3	4	5	4	5	5	5	5	4	4	3	3	3	2	3	3	4	5	6	7	6	7	7	7	6	6	6	6	6	5	5	5	5	5	4	2	4	4	5	6	7
2	1	1	10	1	3	5	5	5	5	5	5	5	5	5	5	5	5	5	5	5	5	5	5	5	5	5	5	5	5	5	5	5	5	3	4	5	5	5	3	1	1	6	6	6	6	6
2	3	2	5	3	2	4	5	6	4	4	4	5	6	5	5	5	5	5	4	4	4	3	3	2	3	3	3	4	5	6	5	6	7	6	6	5	5	6	5	5	5	5	5	6	7	7
1	1	1	10	1	3	6	7	3	7	7	7	4	6	4	5	4	4	5	3	4	4	4	3	3	6	4	4	4	4	6	6	3	3	6	5	7	7	7	4	1	1	7	6	4	7	6
2	4	3	13	2	9	4	4	4	7	2	4	6	5	4	1	1	4	5	7	4	4	6	7	7	7	7	4	7	1	4	3	5	7	5	5	4	4	5	7	1	1	4	4	4	4	4
2	3	3	13	2	5	5	6	7	6	5	4	6	5	5	6	5	4	4	5	4	5	4	4	3	4	5	4	4	5	5	5	5	5	3	3	4	4	4	4	4	4	5	5	4	5	4
1	4	6	3	10	4	6	6	7	4	4	3	2	6	5	5	3	4	6	5	6	3	4	5	5	6	6	5	4	2	3	3	6	6	2	2	5	4	5	5	4	5	5	5	4	5	7
2	1	1	10	1	9	5	5	5	5	5	5	5	5	5	5	5	5	5	5	5	5	5	5	5	5	5	5	5	5	5	5	5	5	5	5	6	6	5	1	1	1	6	5	1	5	5
2	4	1	5	2	8	4	4	4	5	4	5	5	5	5	5	5	5	5	5	5	5	5	5	4	4	5	5	5	5	5	5	5	5	4	5	4	5	4	5	4	4	5	5	5	5	5
1	1	1	10	1	8	6	6	6	4	4	5	6	5	5	6	5	5	3	4	4	5	4	5	4	5	4	5	4	4	4	5	5	4	4	5	5	4	4	4	4	5	6	5	6	5	5
2	3	1	8	2	5	7	4	7	4	5	5	5	5	5	5	5	4	4	4	4	4	4	4	4	7	7	5	5	4	4	4	4	4	5	5	5	5	5	4	4	4	5	5	5	5	5
2	1	1	10	1	3	4	4	4	6	7	5	5	4	4	4	4	4	4	5	7	7	7	4	4	6	4	6	6	4	6	6	6	7	4	4	3	3	3	4	4	4	5	5	5	5	5
1	2	5	13	11	3	3	2	2	5	7	5	5	4	3	3	4	4	5	7	4	4	4	3	3	4	4	5	5	4	7	5	5	7	5	3	5	4	4	5	5	5	5	4	4	5	5
2	3	4	13	4	5	5	5	5	5	5	5	5	5	5	5	5	5	5	5	5	5	5	4	4	4	4	4	4	4	4	4	4	4	5	4	5	4	4	4	1	1	4	4	7	7	7
2	3	3	13	3	5	6	5	6	5	7	5	5	6	4	6	5	5	4	4	4	5	4	4	4	4	5	4	5	4	4	4	4	5	4	4	4	4	4	5	4	5	5	4	4	4	4
2	4	1	12	2	2	5	5	5	7	7	5	4	4	5	5	4	4	4	4	4	4	4	4	4	5	5	5	4	4	4	4	4	4	5	5	6	6	6	3	3	3	6	6	6	6	6
1	2	4	4	6	5	5	5	5	5	5	5	5	5	5	5	5	5	4	6	4	6	4	4	6	7	3	5	5	6	5	4	5	4	5	5	5	4	6	3	4	5	4	3	5	4	4
2	1	1	10	1	3	4	5	3	6	6	5	5	5	5	4	4	5	6	5	5	5	5	5	5	5	5	5	5	5	5	5	5	5	6	6	4	4	4	4	4	4	5	5	5	5	5
2	1	1	10	1	3	7	7	7	5	5	5	5	5	5	5	5	5	5	5	5	5	5	5	5	5	5	5	5	5	5	5	5	5	5	5	4	5	5	3	3	3	4	4	4	4	4
2	3	2	5	3	2	3	5	7	4	5	4	5	6	3	5	4	5	6	7	4	3	6	5	5	4	6	3	4	5	4	5	6	5	7	5	5	4	6	4	3	5	5	4	6	7	5
2	3	2	5	3	2	7	5	6	3	4	4	4	4	4	4	4	5	5	6	7	6	7	6	7	6	5	4	3	4	4	1	2	7	5	3	5	4	5	5	6	7	6	6	6	5	3
2	3	1	13	7	4	6	6	6	4	5	5	4	5	5	5	5	5	6	5	4	4	5	4	4	4	4	5	3	5	3	4	4	5	3	3	4	4	4	5	5	5	5	5	5	5	5
1	4	4	13	2	5	5	5	5	3	5	4	3	4	3	3	4	5	4	4	5	5	4	4	5	4	5	5	5	5	5	5	5	5	5	5	5	5	5	5	5	5	5	5	5	5	5
2	1	6	1	11	5	1	3	4	6	6	4	5	5	3	5	5	5	5	3	5	5	3	5	4	5	5	5	5	5	5	5	5	5	5	5	5	5	5	5	5	5	5	5	5	5	5
2	3	4	6	4	4	3	3	3	5	5	5	5	5	5	5	5	5	5	5	5	5	5	5	5	5	5	5	5	5	5	5	5	5	4	4	3	3	3	3	3	3	7	7	7	7	7
2	3	2	6	4	5	5	5	5	4	5	5	5	5	5	5	5	5	5	5	5	5	5	5	5	5	4	4	5	4	4	5	5	5	4	4	4	4	5	5	5	5	5	5	5	5	5
1	4	4	3	4	5	5	5	5	5	5	5	5	5	5	5	5	5	5	5	5	5	5	5	5	5	5	5	5	5	5	5	5	5	4	5	5	5	5	4	3	3	4	4	5	5	5
2	3	1	6	3	5	5	5	5	6	6	5	4	5	4	5	4	4	4	5	4	3	5	5	5	5	5	5	5	5	5	5	5	5	4	5	5	5	5	5	5	5	5	5	5	5	5
2	3	2	5	2	5	7	7	7	7	2	2	2	2	5	5	5	5	5	5	5	5	5	5	5	5	5	7	7	7	7	7	7	7	3	3	6	6	6	2	2	1	5	3	5	4	3
1	3	2	6	5	2	3	4	6	3	5	7	6	3	5	6	4	5	4	5	4	5	4	5	5	4	6	4	5	6	7	4	6	7	4	5	4	6	5	3	5	5	4	5	3	7	5
1	5	6	7	11	6	6	4	3	6	6	5	4	5	4	4	3	4	5	5	5	4	5	3	3	3	3	4	3	5	5	5	5	6	6	6	5	5	4	6	1	1	6	3	6	5	6
1	3	3	8	3	5	7	7	7	4	4	4	4	4	4	4	4	4	4	4	4	4	4	4	4	4	4	4	5	5	5	5	5	5	5	5	5	5	5	5	6	6	6	5	5	5	6
2	3	2	4	4	5	5	5	5	5	5	5	5	5	5	5	5	5	5	5	5	5	5	5	5	5	5	5	5	5	5	5	5	5	5	5	5	5	5	3	3	3	5	5	5	5	5
2	1	1	10	1	5	7	7	7	7	7	7	5	5	5	4	5	4	4	4	4	4	4	4	4	4	4	4	4	4	4	4	4	4	5	5	5	5	5	5	5	5	5	5	5	5	5
2	3	1	5	3	5	4	4	4	4	5	5	5	5	5	5	4	5	5	5	5	5	5	5	5	5	5	5	5	5	5	5	5	5	5	5	5	5	5	5	5	5	5	5	5	5	5
2	4	2	5	3	2	5	3	5	3	6	7	5	6	4	6	5	5	4	3	3	4	7	3	5	4	5	6	3	5	3	6	5	6	6	5	6	4	7	5	7	5	3	6	5	4	6
2	3	2	12	1	5	5	5	5	5	5	5	5	5	5	5	5	5	5	5	5	5	5	5	5	5	5	5	5	5	5	5	5	5	3	5	5	5	5	3	3	3	3	5	5	5	5
1	5	4	2	5	5	6	6	6	6	6	6	6	6	6	3	5	3	3	5	6	6	5	5	5	5	5	5	5	5	5	5	5	5	5	5	5	5	5	1	1	1	5	5	5	5	5
1	1	3	10	1	5	3	3	3	5	5	5	5	5	5	5	5	5	5	5	5	5	5	5	5	5	5	5	5	5	5	5	5	5	5	5	5	5	5	5	5	5	5	5	5	5	5
1	3	4	5	3	5	5	5	5	5	5	5	5	5	5	5	5	5	5	5	5	5	5	5	5	5	5	5	5	5	5	5	5	5	5	5	5	5	5	3	3	3	5	5	5	5	5
1	1	3	10	1	5	5	5	5	5	5	5	5	5	5	5	5	5	5	5	5	5	5	5	5	5	5	5	5	5	5	5	5	5	5	5	5	5	5	5	5	5	5	5	5	2	2
2	3	4	2	5	3	6	6	5	5	5	4	4	4	4	4	4	4	5	5	4	4	5	5	5	6	5	5	5	5	4	4	5	6	4	5	6	6	5	3	3	3	7	7	7	6	6
2	4	2	5	3	2	3	4	5	3	5	4	5	4	5	6	7	4	5	7	4	7	4	5	6	4	6	7	3	5	3	5	7	5	3	5	4	6	7	4	3	5	4	5	7	5	6
1	3	4	6	2	2	5	5	5	5	5	5	5	5	5	5	5	5	5	5	5	5	5	5	5	5	5	5	5	5	5	5	5	5	5	5	5	5	5	4	4	4	5	5	5	5	5
2	3	2	3	2	5	5	3	5	5	5	5	5	5	5	5	5	5	5	5	5	5	5	5	5	5	5	5	5	5	5	5	5	5	5	5	5	5	5	5	5	5	5	5	5	5	5
2	3	3	5	2	2	5	4	6	4	5	3	4	5	6	6	4	5	6	4	4	3	5	6	7	4	5	6	5	3	4	5	5	6	5	7	7	6	5	5	7	5	3	4	4	5	5
1	1	1	10	1	3	5	6	5	7	7	5	5	6	4	3	5	7	3	3	3	3	5	5	5	6	4	5	5	6	4	4	4	6	7	7	7	7	7	1	1	1	5	6	5	7	6
1	3	2	5	3	2	3	7	6	7	7	7	6	6	6	6	5	5	5	4	4	3	3	3	2	3	3	4	5	4	4	5	6	6	4	5	5	4	5	5	7	6	7	7	5	5	4
2	3	3	5	4	9	7	4	4	5	6	4	5	5	5	5	5	5	5	5	4	5	4	4	4	4	5	4	4	4	4	4	5	5	5	5	5	5	5	5	5	5	5	5	5	5	5
2	3	1	12	1	5	7	7	7	3	3	3	3	4	2	4	4	3	2	3	4	4	4	4	4	4	4	4	4	4	4	4	4	4	7	7	7	7	7	7	7	7	7	7	6	5	5
2	3	1	5	2	9	5	5	5	4	6	5	6	5	4	6	4	5	6	5	4	4	4	4	4	4	6	5	4	5	5	5	4	5	5	5	5	5	5	5	5	5	5	5	5	5	5
2	3	1	8	1	5	4	4	4	4	5	5	5	5	5	5	5	5	5	5	5	5	5	5	5	5	5	5	5	5	5	5	5	5	5	5	5	5	5	5	5	5	5	5	5	5	5
2	3	2	5	2	5	5	5	5	5	5	5	5	5	5	5	5	5	5	5	5	5	5	5	5	5	5	5	5	5	5	5	5	5	5	5	5	5	5	4	4	4	5	5	5	5	5
1	1	1	10	1	5	7	7	7	5	5	5	5	5	5	5	5	5	5	5	5	5	5	5	5	5	5	4	5	3	3	3	3	4	2	3	4	4	7	4	4	3	7	7	7	7	7
1	4	4	13	4	8	4	4	4	3	4	4	4	4	5	4	4	4	5	5	5	5	4	4	5	5	5	5	5	5	5	5	5	5	5	5	5	5	5	4	4	4	5	5	5	5	5
2	4	4	2	11	8	6	7	6	4	4	4	4	4	4	4	4	5	5	5	5	4	5	5	5	5	5	5	5	4	5	5	5	5	5	5	5	4	4	2	1	1	6	6	6	6	6
2	4	2	13	3	4	5	4	6	4	6	5	6	6	6	5	5	6	4	4	3	3	4	6	4	6	4	5	3	3	4	5	6	6	7	4	6	5	5	3	3	4	4	4	5	5	5
1	3	3	8	3	9	5	5	5	5	7	4	4	6	4	4	4	4	5	7	4	4	4	7	6	5	4	4	4	4	4	4	4	5	6	5	5	4	5	4	4	4	6	4	5	6	5
2	1	4	10	1	8	5	5	5	5	5	5	5	5	5	5	5	5	5	5	5	5	5	5	5	5	2	2	2	5	5	5	5	5	5	5	5	5	5	5	5	5	5	5	5	5	5
2	3	2	6	3	9	6	6	4	6	6	4	3	3	3	3	6	6	3	7	6	4	4	4	6	4	4	4	4	4	5	6	6	7	7	7	6	6	3	3	2	1	5	6	6	6	5
2	4	4	8	3	3	5	5	5	5	4	6	6	5	5	5	6	4	5	5	5	5	4	5	5	4	5	5	4	5	5	5	5	5	4	4	4	5	5	5	5	5	4	5	5	4	5
1	4	3	8	3	2	6	4	6	4	5	3	4	4	3	6	4	7	4	3	5	4	5	3	3	4	3	4	6	5	4	6	4	7	5	7	6	7	5	4	5	7	5	7	4	6	7
1	4	4	2	7	2	4	5	3	6	5	5	4	5	6	3	4	2	4	4	3	6	7	3	5	6	2	4	6	5	4	3	5	4	4	6	7	7	7	6	6	7	7	6	5	5	6
2	3	3	5	3	2	4	6	7	4	5	4	6	4	6	3	5	4	6	4	3	6	4	6	4	4	3	5	6	4	5	2	4	5	5	7	6	7	5	6	7	5	5	6	7	4	5
2	3	2	5	3	2	3	5	7	4	6	4	6	4	6	7	5	2	5	3	5	3	5	4	6	2	5	3	5	6	3	6	5	7	6	5	6	5	7	6	4	7	7	5	4	6	5
1	4	2	5	3	2	4	7	7	4	3	4	4	4	4	5	6	7	7	7	7	6	6	5	4	5	5	5	4	3	2	3	4	5	5	5	6	7	6	5	4	3	5	5	5	5	7
1	3	2	5	3	2	7	7	3	4	4	4	4	5	6	7	7	7	7	6	5	5	5	5	5	5	5	5	4	4	4	3	3	3	7	6	5	5	4	4	5	6	5	5	5	5	5
2	3	4	13	3	9	7	7	7	4	5	3	3	4	5	4	4	4	4	4	4	4	3	4	3	3	3	4	4	5	7	7	7	7	4	4	5	5	5	6	2	2	4	4	4	7	7
2	4	1	13	2	9	5	5	5	5	5	5	5	5	5	5	5	5	5	5	5	5	5	5	5	5	5	5	5	5	5	5	5	5	4	4	4	4	4	4	4	4	4	4	4	4	4
1	4	5	5	11	2	5	5	6	6	6	5	7	7	3	4	2	4	6	5	7	3	7	6	7	5	6	7	7	4	6	7	4	6	2	1	5	2	2	1	1	1	7	5	4	7	4
2	2	2	13	3	5	4	5	5	4	4	4	4	4	5	4	4	4	5	5	5	5	5	5	5	5	5	5	5	5	5	5	5	5	5	5	5	5	5	5	5	5	5	5	5	5	5
2	4	1	13	2	5	7	7	7	3	4	4	4	4	4	4	4	5	5	5	6	6	6	5	5	5	5	5	5	4	4	4	4	4	4	4	5	5	5	4	4	4	5	5	5	5	6
2	4	4	6	3	5	7	7	7	7	7	7	6	5	5	5	5	5	6	4	5	4	4	6	4	4	4	3	4	4	2	3	3	4	6	4	5	5	5	5	5	4	5	4	5	4	5
1	1	3	10	1	5	5	5	7	4	6	3	5	4	5	4	4	4	4	4	4	4	5	6	5	5	5	5	6	6	6	3	6	5	6	5	5	5	5	5	5	5	5	6	5	5	5
1	1	3	10	1	5	4	5	4	5	6	5	6	4	6	6	6	4	7	4	5	5	4	3	5	5	5	4	6	6	4	5	5	4	6	5	3	7	4	5	5	5	6	4	4	5	5
1	3	3	5	4	5	4	4	4	7	5	5	5	5	5	5	5	5	5	5	5	5	5	5	5	5	5	5	5	5	5	5	5	5	4	4	5	5	5	5	5	5	5	5	5	5	5
2	3	2	5	3	2	4	5	3	3	4	5	3	6	7	5	4	5	7	4	6	7	4	6	6	4	6	6	4	5	6	7	5	6	4	6	6	4	6	5	3	6	5	4	4	5	5
2	3	2	5	3	2	6	5	5	4	4	4	5	6	7	6	7	7	7	7	7	6	6	6	6	5	5	4	4	4	3	3	3	2	5	5	5	5	5	4	3	4	5	5	5	5	6
1	1	1	10	1	3	7	7	3	5	5	5	5	5	5	5	5	5	5	5	5	5	5	5	5	5	5	5	5	5	5	5	5	5	7	1	5	5	5	7	7	7	4	4	4	4	4
1	3	2	5	3	2	3	4	5	4	4	4	4	4	4	5	6	7	7	7	7	6	6	7	6	5	4	4	4	4	4	3	2	1	6	7	5	4	4	5	6	7	6	6	7	7	6
2	3	1	13	2	8	6	6	6	4	4	4	5	5	5	5	5	5	5	5	5	5	5	5	4	4	5	5	5	5	5	5	5	5	4	4	4	4	4	4	4	4	5	5	5	5	5
1	1	4	10	2	9	4	5	4	5	6	6	5	5	3	3	4	3	7	6	6	2	6	5	5	5	5	4	4	3	3	4	4	4	7	7	7	5	5	3	4	4	4	4	7	7	7
2	4	2	6	4	5	7	5	7	5	5	7	3	3	3	5	4	5	5	5	5	5	5	5	5	5	5	7	7	5	5	6	5	6	4	4	5	4	4	4	4	3	6	4	4	5	5
1	3	2	5	3	9	5	6	6	3	4	4	4	4	4	4	3	3	3	4	5	6	7	7	7	6	6	6	6	5	6	5	6	7	3	4	4	4	4	5	5	5	5	5	4	5	6
1	1	3	10	1	5	5	5	5	5	5	5	5	5	5	5	5	5	5	5	4	4	4	4	5	5	5	5	5	5	5	5	5	5	7	5	5	5	5	5	5	5	5	5	5	5	5
1	1	3	10	1	5	4	5	5	5	5	4	5	5	4	6	5	4	6	5	5	5	3	6	6	6	4	5	5	5	6	6	3	5	5	5	4	6	6	5	5	5	4	5	5	5	5
2	3	5	3	3	5	4	4	4	6	6	5	5	5	5	5	5	4	5	5	5	5	5	5	5	5	5	5	5	5	5	5	5	5	5	5	5	5	5	5	5	5	5	5	5	5	5
2	4	4	6	3	2	3	4	5	3	4	5	4	5	5	3	5	5	4	5	4	7	6	4	6	4	6	7	5	6	7	5	6	4	4	6	5	4	6	5	7	5	6	5	4	4	5
2	3	4	6	2	5	5	5	5	5	5	5	5	5	5	5	5	5	5	5	3	5	5	5	5	5	5	5	5	5	5	5	5	5	5	5	5	5	5	5	5	5	5	5	5	5	5
2	3	2	6	4	2	3	4	6	4	5	6	7	4	5	6	4	3	5	4	5	6	4	7	5	6	7	4	3	5	4	5	5	4	4	6	4	5	7	5	7	5	5	7	4	5	6
2	2	5	13	8	2	5	5	5	5	5	5	5	5	4	5	4	5	5	4	5	5	5	4	4	4	4	4	4	3	4	3	6	5	6	5	6	5	5	5	5	5	5	5	5	5	5
2	5	1	13	1	9	3	5	1	3	6	6	7	5	6	5	7	6	6	6	7	7	6	5	5	4	5	5	6	4	5	5	5	4	7	3	3	4	4	3	2	1	5	4	4	5	5
2	3	5	3	6	2	4	4	5	6	6	6	6	5	4	6	5	7	5	4	6	4	4	5	5	4	4	4	4	5	5	5	5	5	6	6	4	4	5	4	5	7	5	5	5	5	6
2	3	2	5	3	5	7	7	7	7	4	4	4	4	4	4	7	4	3	4	7	7	7	7	4	4	3	3	4	4	3	4	4	4	4	4	5	5	4	4	6	4	7	7	7	7	7
2	3	4	5	3	2	3	5	6	4	5	6	6	6	6	6	7	6	6	6	5	5	5	4	4	4	4	3	3	4	5	6	7	7	4	5	4	5	4	4	5	4	5	5	5	6	7
2	3	3	5	2	2	5	6	6	4	5	6	7	7	7	6	6	5	4	3	2	3	3	3	3	4	4	5	6	7	7	6	5	3	4	5	5	4	6	7	6	6	5	5	5	6	7
1	4	1	2	5	4	5	5	5	5	5	5	6	6	5	5	5	6	5	5	6	6	5	5	5	5	6	5	5	5	6	6	5	6	5	4	5	4	5	5	5	4	5	4	4	5	5
1	3	2	5	3	8	7	7	6	3	4	4	5	6	6	6	6	7	6	5	4	4	4	4	3	3	3	3	4	4	4	5	5	7	5	7	5	6	7	5	5	5	5	4	6	7	3
1	1	3	10	1	5	5	5	5	6	6	4	5	5	6	5	5	4	6	4	5	5	5	5	6	5	5	5	5	5	5	5	5	6	4	4	5	5	5	5	5	3	5	5	5	6	6
2	3	4	4	3	5	5	5	5	5	6	6	5	5	6	5	6	6	5	6	6	5	6	5	6	6	5	5	5	6	6	5	5	6	5	4	5	5	5	3	3	4	4	3	4	3	5
1	3	1	8	2	5	6	5	5	5	5	5	6	5	5	5	5	5	6	5	6	4	5	5	5	5	5	5	4	5	5	5	5	5	5	5	6	5	5	5	5	5	5	4	5	5	5
1	1	3	8	1	5	5	5	5	6	4	4	6	6	5	6	6	5	6	5	6	6	6	4	5	6	6	3	5	5	5	4	5	5	5	5	5	4	5	5	5	5	5	5	5	4	5
1	3	2	5	2	5	6	6	5	5	6	6	5	5	5	5	5	5	5	5	5	5	5	5	5	5	5	5	5	5	5	5	5	5	5	5	5	5	5	5	5	5	5	5	5	5	5
2	3	3	5	3	2	3	4	3	7	7	6	5	4	4	4	4	3	3	4	4	4	5	5	5	6	7	7	7	6	5	4	3	1	5	6	5	4	5	6	7	7	7	7	7	6	7
2	3	2	5	3	2	5	6	7	5	6	5	6	7	4	5	3	4	5	4	5	4	5	6	5	6	3	5	4	5	6	5	6	5	5	4	5	4	3	7	6	5	7	5	6	5	6
2	1	1	10	1	2	5	5	6	6	7	5	5	5	5	5	4	5	5	5	5	4	4	5	5	5	5	5	5	5	6	6	7	7	5	4	5	4	4	5	5	6	5	5	5	5	5
2	1	1	5	1	5	4	5	4	4	6	5	4	5	5	4	5	4	4	4	5	5	6	6	5	6	5	4	5	5	5	6	6	6	5	6	5	6	5	5	6	6	5	6	6	7	6
2	3	6	13	8	2	5	5	5	5	5	5	5	5	5	5	5	5	5	5	5	5	5	5	5	5	5	5	5	5	5	5	5	5	4	4	5	5	5	2	1	1	5	6	6	5	5
2	1	5	10	1	11	4	4	4	4	4	4	4	4	4	4	4	4	4	4	4	4	4	4	5	5	5	5	5	5	5	5	5	6	5	5	5	5	5	5	5	5	7	7	7	7	7
1	1	3	10	1	10	5	5	5	5	4	5	5	5	5	5	5	5	5	5	4	5	4	5	5	5	5	5	5	5	5	5	5	5	5	5	5	5	5	5	5	5	5	5	5	5	5
1	3	4	3	5	5	5	5	5	5	7	5	5	5	5	5	5	5	5	5	5	5	5	5	5	5	5	5	5	5	5	5	5	5	5	5	5	5	5	5	5	5	5	5	5	5	5
1	1	3	10	1	5	7	5	5	5	5	5	5	5	5	5	5	5	5	5	5	5	5	5	5	5	5	5	5	5	5	5	5	5	5	5	5	5	5	5	5	5	5	5	5	5	5
2	1	1	10	1	5	6	5	6	5	5	5	5	5	5	5	5	5	5	5	5	5	5	5	5	5	5	5	5	5	5	5	5	5	5	5	5	5	5	5	4	5	5	5	5	6	6
1	4	1	6	3	5	4	4	5	5	6	5	5	5	4	5	5	6	6	6	5	4	5	5	5	5	4	5	5	4	4	5	5	6	5	5	6	5	5	5	5	3	6	6	6	7	6
1	3	3	5	3	2	7	7	7	7	1	2	3	4	5	6	7	7	7	6	6	6	6	6	6	6	6	6	5	5	4	4	4	3	4	4	5	4	5	4	5	7	4	4	6	7	3
1	3	3	5	10	9	5	5	5	5	5	5	5	5	5	5	5	5	5	5	5	5	5	5	5	5	5	5	5	5	5	5	5	5	4	4	4	4	4	4	4	5	5	5	5	5	5
2	3	5	2	10	9	6	6	7	7	7	7	7	7	7	7	7	7	7	7	4	4	3	3	3	4	3	4	3	4	3	3	3	4	3	3	4	3	4	3	3	3	6	5	5	6	6
2	3	1	13	2	5	4	4	4	5	5	5	5	5	5	5	5	6	5	5	5	5	5	5	5	5	5	5	5	5	5	5	5	5	5	5	5	5	5	5	5	5	5	5	5	5	5
1	4	1	13	2	5	4	5	6	5	4	5	5	5	5	5	5	5	5	5	5	5	5	4	4	4	4	5	5	5	5	5	4	5	7	7	7	7	7	3	3	3	5	5	5	5	5
2	3	3	13	2	2	4	4	4	3	7	4	7	4	4	4	3	6	4	5	7	7	4	4	4	7	7	7	7	6	6	6	4	7	4	7	5	4	5	1	1	3	7	7	5	5	4
1	3	3	6	8	4	5	5	6	5	5	5	5	5	5	5	5	6	6	6	5	5	6	6	6	5	6	5	5	5	5	5	5	5	5	5	5	5	5	1	1	1	6	5	6	6	5
1	1	3	10	3	5	6	6	6	6	6	7	7	7	7	7	7	7	7	7	4	4	4	4	3	4	5	5	6	6	4	4	4	4	4	4	4	4	4	4	4	4	4	4	4	4	4
1	4	1	8	2	5	6	6	6	5	7	5	5	5	5	5	5	5	5	6	5	5	5	5	5	6	4	5	4	5	4	4	5	5	5	5	5	5	5	5	5	5	5	5	5	5	5
1	3	4	6	3	2	3	3	3	4	5	6	7	7	7	7	7	7	6	6	6	6	6	5	5	5	5	4	4	4	4	4	3	3	5	5	6	7	7	5	4	5	4	4	5	5	6
2	4	3	13	2	7	7	7	7	7	7	7	7	7	7	7	6	6	3	3	3	2	2	2	2	3	3	3	3	3	3	4	4	4	7	6	4	4	4	5	5	5	6	6	6	6	6
2	3	3	12	1	9	5	5	5	6	6	6	5	5	4	5	4	5	5	5	4	5	5	5	5	5	5	4	4	4	4	4	4	5	5	5	6	5	5	5	5	5	5	5	5	5	5
1	3	4	3	10	8	4	4	4	5	5	5	5	5	5	5	5	5	5	5	4	4	4	6	6	5	5	5	5	5	5	5	5	5	5	5	5	5	5	5	5	5	5	5	5	5	5
2	3	3	13	2	5	4	5	6	5	5	6	6	7	5	6	5	6	6	4	5	4	5	5	5	4	5	5	5	5	5	6	4	4	4	4	5	4	4	5	5	5	4	5	4	5	5
1	4	3	8	3	9	5	4	5	6	5	4	6	6	6	4	3	4	6	5	5	4	5	4	5	3	6	6	3	6	5	6	5	5	4	6	6	4	6	4	6	5	4	4	6	6	4
1	1	3	10	1	11	5	5	5	5	5	5	5	5	5	5	5	5	3	5	5	5	5	5	5	5	5	5	5	5	5	5	5	5	5	5	5	5	5	5	5	5	5	5	5	5	5
2	3	1	13	2	5	5	5	5	5	4	5	5	5	5	5	5	5	5	5	5	5	5	5	5	5	5	5	5	5	5	5	5	5	5	5	5	5	5	5	5	5	5	5	5	5	5
2	4	1	8	2	9	3	5	4	5	5	5	5	5	5	4	5	5	5	5	6	3	5	5	5	5	5	5	5	5	5	5	5	5	4	5	5	6	6	4	6	6	5	6	7	4	5
1	4	1	4	6	9	5	5	5	5	5	5	5	5	5	5	5	5	5	5	5	5	5	5	5	5	5	5	5	5	5	5	5	5	5	5	5	5	5	3	3	3	6	6	6	7	6
1	3	4	4	7	5	5	5	5	5	5	5	5	5	5	5	5	5	5	5	5	5	5	5	5	5	5	5	5	5	5	5	5	5	5	5	5	5	5	5	5	5	5	5	5	5	6
2	3	1	12	1	5	6	5	5	5	5	5	5	5	5	5	5	5	5	5	5	5	5	5	5	5	5	5	5	5	5	5	5	5	5	5	5	5	5	5	5	5	5	5	5	5	5
1	3	2	3	3	9	5	5	5	7	7	7	5	5	4	4	4	4	5	5	6	6	5	5	6	7	7	5	5	5	4	4	4	6	6	6	6	4	6	4	1	1	7	5	5	5	6
2	3	3	5	2	5	5	5	5	6	6	6	6	6	5	5	5	5	5	5	5	5	5	5	5	5	5	5	5	5	5	5	5	5	5	5	5	5	5	5	5	5	5	5	5	5	5
1	3	4	5	3	2	4	5	6	4	5	5	5	5	5	6	7	7	6	5	5	5	4	4	4	4	5	5	6	6	6	7	7	7	5	6	5	6	7	5	5	5	5	5	4	3	1
2	3	3	5	3	2	4	5	7	4	5	6	7	6	6	6	6	5	4	3	2	3	4	5	6	7	6	6	6	5	5	4	2	3	6	7	6	5	6	5	5	6	5	5	5	6	7
2	1	1	10	1	3	4	4	6	5	5	6	6	5	4	5	5	4	4	6	6	6	5	5	5	5	5	5	6	6	6	6	5	4	6	7	6	6	6	3	3	3	5	6	5	6	6
2	1	1	10	1	3	6	4	6	6	7	6	6	5	4	1	1	6	5	6	5	5	5	5	5	5	5	5	5	6	6	6	6	6	6	6	6	6	6	2	2	2	7	7	6	6	6
2	1	1	10	1	1	7	7	6	5	6	5	5	5	3	3	3	3	4	4	6	6	6	4	4	5	6	5	5	6	6	7	7	7	6	6	6	6	6	1	1	1	7	7	7	7	7
2	3	3	13	1	9	5	5	5	5	5	5	6	5	5	5	5	5	5	5	5	5	5	5	5	5	5	5	4	4	4	4	4	4	5	5	5	5	5	5	5	5	5	5	5	5	5
2	4	3	6	6	9	7	7	7	2	6	4	4	5	4	5	5	4	4	6	6	6	5	6	6	6	5	4	4	4	4	4	5	5	5	4	4	4	4	5	5	4	5	5	5	6	5
1	1	3	10	1	9	7	7	7	4	7	4	4	7	1	7	1	6	4	4	1	1	4	1	1	4	2	3	3	5	6	7	7	7	4	3	7	7	7	7	7	7	7	7	7	7	7
2	4	1	9	2	5	5	6	5	6	5	5	6	5	5	5	5	5	5	5	5	5	5	6	5	6	5	5	5	5	5	5	5	5	5	3	5	5	5	5	5	5	5	5	5	5	5
2	3	5	4	4	2	6	6	6	5	5	5	5	5	5	5	5	5	5	5	5	5	5	5	5	5	5	5	5	5	5	5	5	5	6	6	6	6	6	1	1	1	7	7	7	7	7
1	3	4	6	3	2	7	6	7	4	4	3	4	4	4	5	5	6	5	6	7	7	7	7	6	6	5	4	3	3	3	3	3	1	6	6	6	7	6	6	5	3	6	6	6	7	7
2	3	2	5	3	2	4	6	5	4	6	7	4	5	6	4	3	5	5	4	7	5	5	5	6	6	5	4	6	5	6	6	4	7	6	6	4	5	7	4	6	7	5	4	4	5	6
1	1	1	10	1	3	5	4	5	6	7	5	5	6	4	6	4	3	4	4	6	7	6	4	4	6	6	4	5	6	7	4	6	5	4	6	6	4	5	7	4	6	4	6	5	7	6
2	3	1	13	2	9	6	6	5	5	5	5	7	5	5	5	5	6	5	6	5	5	5	5	4	4	5	5	5	4	5	5	6	5	5	4	5	5	5	4	3	2	5	5	5	5	5
2	2	5	7	5	8	4	5	5	6	6	6	6	5	5	5	6	5	6	5	5	4	4	4	5	5	5	4	4	4	4	4	4	4	6	6	6	6	6	4	4	4	5	4	6	6	5
2	2	1	13	2	5	4	4	4	7	7	5	6	5	5	5	5	5	5	5	5	5	5	5	5	5	5	5	5	5	5	5	5	5	5	5	5	5	5	5	5	5	5	5	5	5	5
2	4	4	6	5	2	3	5	7	3	5	6	5	6	7	4	4	6	4	6	4	6	7	4	3	5	5	7	6	7	4	6	6	4	4	5	6	4	6	3	5	7	4	5	4	7	4
2	4	3	5	4	4	7	7	7	5	7	5	5	5	5	5	5	5	5	5	5	5	5	5	5	5	5	5	5	5	5	5	5	5	6	4	5	5	5	4	4	4	5	5	5	5	5
1	1	3	10	1	5	7	5	7	7	5	5	5	5	5	5	5	5	5	5	5	5	5	5	5	5	5	5	5	5	5	5	5	5	5	5	5	5	5	5	5	5	5	5	5	5	5
2	4	1	6	3	5	5	4	5	6	7	5	4	4	4	4	5	5	6	7	4	4	3	5	7	4	6	5	5	5	6	6	7	5	7	6	6	5	5	3	1	1	7	7	7	7	6
2	3	4	4	2	5	7	7	7	4	4	4	4	4	4	4	4	4	4	4	4	4	4	4	4	4	4	4	4	4	4	4	4	4	7	7	7	7	7	7	7	7	7	7	7	7	7
2	1	1	10	1	3	5	7	4	7	6	5	5	5	4	4	4	4	5	5	6	5	6	6	6	6	6	6	6	6	5	6	6	7	6	5	5	6	6	2	2	2	5	6	5	5	6
2	3	4	13	4	5	6	5	5	5	5	5	6	5	5	5	5	4	4	5	5	5	5	5	5	5	5	5	5	5	5	5	4	5	5	4	5	5	5	5	5	4	5	5	5	5	5
2	3	3	13	2	5	3	4	2	3	4	4	3	3	3	5	5	3	3	4	4	3	4	5	3	4	5	7	7	7	7	7	7	7	7	7	7	7	7	1	1	7	7	7	7	7	7
2	4	1	13	1	5	4	5	4	6	4	5	3	4	5	6	5	6	5	5	6	5	6	6	6	5	5	4	4	6	6	6	5	6	5	6	6	5	6	3	2	2	6	7	7	6	3
2	3	1	12	1	5	6	5	7	6	5	5	5	5	5	5	5	5	5	5	4	4	4	4	4	4	4	4	4	3	4	3	5	6	6	6	6	6	6	6	6	6	6	6	6	6	6
2	3	1	12	1	5	5	5	6	5	5	5	5	5	5	5	5	5	5	5	5	5	5	5	5	5	5	5	6	6	6	6	6	6	6	6	6	6	6	3	3	3	3	5	5	5	5
1	1	3	10	1	3	3	4	5	6	7	5	6	2	5	3	6	6	7	6	6	6	4	4	6	5	5	7	7	5	7	7	7	7	4	4	6	6	6	3	2	1	6	5	6	5	6
2	3	3	5	2	2	3	4	4	4	5	5	5	5	5	6	7	7	7	6	6	6	5	5	4	4	3	3	3	2	3	4	5	6	7	7	7	7	7	6	7	7	6	6	6	5	6
2	1	1	10	1	1	4	4	4	6	6	5	6	4	4	6	5	7	7	7	3	3	6	5	5	6	4	6	6	6	6	6	6	5	4	5	5	5	5	5	5	5	6	6	6	6	6
2	3	4	13	1	5	5	5	5	5	5	5	5	5	5	5	5	5	6	5	5	5	5	5	5	5	5	5	5	5	5	5	5	5	5	5	5	5	5	5	5	5	5	5	5	5	5
2	3	3	8	5	5	5	7	7	4	7	5	4	5	5	3	4	5	5	5	5	5	5	5	5	5	5	5	4	5	5	5	5	5	5	5	5	5	5	4	5	4	5	6	6	6	7
2	4	1	12	1	5	5	5	5	5	5	5	5	5	5	5	5	5	6	5	6	5	5	5	5	5	5	5	5	5	5	5	5	5	5	5	5	5	5	4	5	6	5	5	5	6	6
2	1	1	10	1	9	7	6	7	4	7	6	6	6	5	7	6	5	5	5	5	5	5	5	5	5	5	6	5	5	5	5	5	5	5	2	3	5	5	3	5	3	3	5	6	6	6
1	1	1	10	1	5	5	5	5	5	5	5	5	6	6	5	5	5	5	5	5	5	5	5	5	5	5	5	5	5	5	5	5	5	5	5	6	6	6	6	5	6	6	5	6	5	6
2	3	2	5	3	2	5	6	7	4	4	4	4	5	5	6	7	6	6	6	7	7	7	7	6	6	6	5	6	5	6	5	4	4	4	5	4	4	4	4	5	6	5	5	5	5	5
2	4	3	13	3	5	4	4	4	4	6	6	6	6	6	6	6	6	6	6	5	5	6	5	5	5	5	5	5	5	5	5	5	5	5	5	5	6	6	2	2	2	5	5	5	5	5
1	3	5	4	4	9	7	6	5	5	5	5	5	5	5	5	5	5	5	5	5	5	5	5	5	5	5	5	5	5	5	5	5	5	5	5	5	5	5	5	5	5	5	5	5	5	6
2	4	1	13	1	5	6	5	7	5	5	5	5	5	5	4	5	4	5	5	5	5	5	5	5	6	6	5	5	4	5	5	5	5	5	5	6	6	5	5	5	5	5	5	5	5	5
2	3	3	2	11	5	5	5	5	5	6	5	5	5	5	5	5	7	5	5	5	5	5	5	5	5	5	5	5	5	5	5	5	6	5	5	5	5	5	5	5	5	5	5	5	5	5
2	3	3	5	3	2	7	7	7	2	3	3	3	3	4	4	5	6	7	7	6	6	6	5	5	5	4	5	4	5	6	7	7	7	5	6	5	6	5	5	6	5	5	6	5	6	6
1	3	3	5	2	2	2	5	4	4	4	5	3	4	5	6	7	6	5	6	6	6	6	6	6	6	5	6	6	7	7	7	7	6	4	4	5	5	5	5	6	7	5	5	4	5	6
2	3	5	3	9	8	5	5	4	5	4	5	6	6	5	6	4	6	4	6	5	6	6	6	5	4	6	6	5	4	5	3	4	6	5	4	5	4	6	5	3	4	6	5	6	5	6
1	3	4	13	3	5	5	5	7	5	5	5	5	5	5	5	5	5	5	5	5	5	5	5	5	5	5	5	5	5	5	5	5	5	5	5	5	5	5	5	5	5	5	5	5	5	5
1	4	1	8	5	9	7	7	7	4	6	5	7	6	6	6	6	5	6	5	4	4	5	5	5	5	5	5	5	5	5	5	5	5	4	4	4	6	5	4	4	4	4	4	4	5	5
2	4	4	3	4	5	7	7	7	5	6	5	6	6	5	5	5	5	5	5	4	5	5	5	5	5	5	5	4	5	4	4	4	4	6	6	5	6	5	5	4	4	6	6	6	7	5
1	2	5	3	3	5	5	5	5	5	4	5	4	6	6	5	6	5	6	6	6	6	6	6	5	5	6	5	6	5	5	5	5	6	6	5	6	5	4	4	4	5	6	5	5	6	6
2	3	4	13	4	9	5	5	5	6	5	5	5	5	5	5	5	5	5	5	5	5	5	5	5	5	4	5	4	4	4	5	5	5	5	5	5	5	5	5	5	5	5	5	5	5	5
2	3	4	13	2	9	7	5	5	5	5	5	5	5	5	5	5	4	5	6	4	5	5	5	4	5	5	5	5	5	5	4	5	5	5	5	5	5	6	5	4	5	5	5	5	5	5
1	3	3	13	4	5	6	5	5	5	6	5	6	3	3	6	5	5	5	4	3	5	5	5	5	5	5	5	5	5	5	5	5	5	4	5	7	3	7	7	4	6	7	5	6	5	5
2	4	2	12	1	5	7	7	7	5	5	5	5	5	5	5	5	5	5	5	5	5	5	5	5	5	5	5	5	5	5	5	5	5	5	5	5	5	5	5	5	5	5	5	5	5	5
2	3	4	8	3	5	5	4	5	5	5	5	5	5	5	5	6	6	6	6	5	7	6	5	5	5	4	5	5	1	1	1	7	4	7	7	5	5	4	5	3	7	7	7	7	7	7
2	4	3	2	2	9	5	5	5	5	6	5	7	6	6	6	7	4	5	6	7	4	4	4	5	7	7	7	6	6	6	6	6	6	5	6	5	6	6	1	1	1	5	5	5	5	5
2	4	5	3	5	2	3	5	6	4	6	6	4	5	6	4	3	4	5	6	6	5	7	4	7	4	6	4	6	5	7	5	5	7	5	7	5	6	7	4	6	4	4	5	6	5	7
1	1	1	10	1	5	7	7	7	5	5	5	6	5	5	5	5	5	5	5	5	5	5	5	5	5	5	5	5	5	5	5	5	5	7	7	7	5	5	5	5	5	5	5	5	5	5
1	3	4	13	4	4	6	6	6	5	5	5	5	5	5	5	4	4	4	4	4	4	4	4	4	4	4	4	6	6	6	6	6	6	6	6	6	6	6	4	4	4	6	6	6	6	6
2	3	4	2	4	3	6	6	6	6	6	6	6	6	6	6	6	6	6	6	6	6	6	6	6	6	6	6	6	6	6	6	6	6	4	4	4	4	4	4	4	4	4	4	4	4	4
2	1	1	10	1	3	7	7	7	6	6	6	6	6	3	5	4	4	4	7	5	5	5	5	5	5	6	6	6	6	6	6	6	6	5	5	6	6	6	2	2	2	6	6	6	6	6
1	1	1	10	1	2	6	5	6	7	6	7	5	5	4	3	3	5	4	4	6	6	5	6	7	7	6	6	7	6	6	6	7	7	7	6	6	6	7	1	1	1	6	5	5	6	7
2	4	4	13	5	9	4	5	6	4	5	5	5	5	3	5	6	5	5	5	6	5	5	5	4	4	5	4	5	5	5	5	4	5	6	6	5	5	6	5	5	5	5	5	5	4	5
2	4	3	9	2	9	7	7	7	7	6	5	5	5	5	5	5	5	5	5	5	4	5	5	5	5	5	5	5	5	5	5	5	5	4	4	5	5	4	5	5	5	5	5	5	5	5
2	3	4	13	1	5	7	7	7	5	5	5	5	5	5	5	5	5	5	5	5	5	5	5	5	5	5	5	5	5	5	5	5	5	5	5	5	5	5	5	5	5	5	5	5	5	5
1	4	2	6	3	5	6	6	6	5	6	5	5	5	5	5	5	5	5	5	5	5	5	5	5	5	5	5	5	4	5	4	5	6	5	5	6	6	6	5	5	5	7	6	7	6	6
2	2	3	6	2	5	5	5	5	4	5	6	5	5	5	6	5	6	5	6	5	7	5	5	5	5	5	5	4	6	5	5	5	7	5	5	5	6	6	4	6	7	6	6	5	6	5
2	3	4	2	3	5	7	5	7	6	5	5	6	5	5	5	5	6	7	5	6	6	5	5	6	6	5	5	5	5	5	5	5	6	6	6	5	5	5	5	3	2	7	6	6	5	5
2	3	3	2	3	4	5	5	5	6	5	6	5	6	5	5	5	5	6	5	6	5	6	5	5	5	5	5	6	5	6	5	6	6	6	5	6	5	6	5	6	5	6	5	6	5	6
1	3	2	5	3	2	7	5	6	4	5	6	6	6	6	5	4	4	4	4	4	3	3	4	5	6	7	7	6	6	7	6	5	4	6	7	6	5	5	5	6	6	6	6	6	7	7
1	3	4	9	2	9	6	6	6	4	7	4	7	7	4	4	4	7	7	7	5	5	5	5	5	5	5	5	5	5	4	4	4	5	5	5	5	5	5	5	5	5	5	5	5	5	5
2	4	4	6	4	5	5	6	6	5	6	5	6	6	5	6	5	6	6	5	5	5	5	5	5	5	5	5	5	5	5	5	5	6	5	5	5	5	5	5	5	5	6	5	5	5	5
2	3	5	6	4	3	5	6	4	4	5	5	6	6	6	6	7	6	6	6	5	5	5	4	4	4	5	5	5	5	6	7	6	7	6	5	5	5	6	5	6	7	4	4	4	4	5
2	3	1	8	1	5	6	6	5	6	6	5	6	5	5	5	6	7	6	6	6	5	6	5	5	6	6	5	5	5	6	6	5	6	7	7	6	7	7	2	1	1	7	7	7	2	2
1	1	1	13	1	2	6	6	6	6	6	6	6	6	5	6	4	5	6	7	5	5	5	6	6	6	6	6	6	5	6	5	6	5	5	5	5	6	5	4	1	1	5	6	5	7	7
2	3	2	2	5	4	6	5	5	6	7	5	5	6	6	5	5	6	6	5	7	6	6	5	4	5	5	6	6	4	6	6	5	6	7	5	6	6	6	1	1	1	7	7	7	6	7
1	3	2	5	3	2	7	5	6	4	3	3	3	3	3	4	5	6	7	7	7	7	7	7	7	7	7	6	6	6	5	6	7	6	5	5	5	5	5	5	5	5	4	5	5	6	7
1	3	2	5	3	2	7	7	7	7	6	6	6	6	6	6	6	5	5	4	4	4	5	6	7	7	7	6	6	6	5	4	4	4	5	7	6	6	6	5	5	5	4	4	4	4	4
2	3	3	12	4	9	6	6	6	5	5	5	5	5	5	5	5	5	5	5	5	5	5	5	5	5	5	5	5	5	5	5	5	5	5	5	5	5	5	5	5	5	5	5	5	5	5
2	3	5	13	5	2	6	6	6	5	6	6	6	5	5	5	5	5	5	5	5	5	5	5	5	5	5	5	5	5	5	5	5	5	5	5	5	5	5	5	5	5	5	5	5	5	5
2	3	1	13	1	9	4	5	7	5	4	4	5	5	5	5	6	5	5	5	5	5	6	5	4	5	6	5	5	5	6	5	5	5	5	5	5	6	5	6	5	5	5	6	6	5	6
2	3	4	8	3	9	4	4	5	5	5	5	5	5	5	5	5	5	5	5	5	5	5	5	5	5	5	5	5	5	5	5	5	5	5	4	4	4	4	6	6	6	7	7	7	7	7
1	4	3	9	2	9	6	6	5	5	5	5	5	6	6	6	4	5	6	5	5	5	6	5	5	5	5	5	5	5	4	5	5	5	5	5	5	5	5	5	6	6	5	5	5	5	6
1	3	3	13	2	5	4	4	4	6	6	6	6	6	6	6	6	6	6	6	6	6	6	6	6	6	6	6	6	6	6	6	6	6	4	4	4	4	4	4	4	4	4	4	4	4	4
2	3	1	13	2	5	4	4	5	6	6	5	4	5	6	4	5	5	6	4	4	5	5	4	4	5	6	6	6	7	7	5	4	5	6	6	5	5	6	6	5	7	6	6	5	5	5
1	3	2	8	3	9	6	6	6	3	4	6	7	5	6	4	5	5	6	5	6	7	7	4	7	4	3	6	6	7	7	7	6	7	5	6	6	5	5	3	2	1	5	4	5	5	5
1	4	3	8	3	3	6	5	5	5	6	6	5	6	4	4	5	5	6	6	6	6	7	5	5	6	5	6	5	4	5	5	5	5	6	5	5	6	5	5	5	4	6	6	5	6	6
2	3	2	5	4	5	7	5	5	6	6	5	5	5	5	5	4	4	5	6	5	5	5	7	7	7	7	5	5	5	5	5	5	5	6	5	5	5	5	5	5	5	5	5	6	6	6
2	3	3	6	3	3	5	5	5	7	7	6	5	6	4	5	6	5	5	6	6	7	6	5	5	5	5	5	5	5	6	6	6	6	7	6	6	5	5	1	2	1	6	6	7	7	7
2	3	3	5	2	2	7	6	6	7	7	6	6	6	5	4	4	4	4	4	4	5	6	7	7	6	5	4	5	5	5	4	3	1	5	4	5	7	7	7	6	7	7	7	6	6	7
2	3	3	13	3	8	5	5	5	6	6	6	5	5	5	5	5	5	5	5	5	5	5	4	4	5	5	5	5	5	5	5	5	5	5	5	5	5	5	5	5	5	5	6	6	6	6
1	4	1	12	2	5	5	5	6	6	7	6	6	6	5	5	6	5	5	6	5	5	5	5	5	5	5	5	5	5	5	5	5	6	5	5	5	5	6	5	5	5	5	5	5	5	6
2	3	5	4	3	8	5	5	6	6	5	5	5	5	6	5	4	4	5	5	5	6	6	6	6	6	6	6	6	6	6	6	6	6	5	5	5	5	5	4	5	4	5	5	5	5	5
2	3	4	5	3	5	7	7	7	6	6	6	6	6	6	6	6	6	6	6	5	6	6	5	5	5	5	5	5	5	5	5	5	5	5	7	5	5	5	3	3	3	6	6	6	6	1
2	3	5	2	7	2	6	7	5	5	7	6	6	6	5	6	6	6	6	6	6	5	5	5	5	6	5	5	5	5	5	5	5	5	7	5	5	5	5	2	1	1	7	7	7	7	7
2	1	1	10	1	4	6	6	6	5	5	4	6	6	6	6	5	6	7	6	6	6	7	6	5	6	6	6	5	6	5	5	6	5	6	6	6	6	6	2	2	2	6	6	6	5	4
2	3	3	13	2	9	7	7	7	4	4	4	5	5	5	5	5	5	5	6	5	5	6	5	5	5	5	5	5	5	5	5	5	5	5	6	6	5	5	3	3	3	6	6	6	6	6
2	4	3	9	4	9	6	6	6	5	5	6	5	6	5	5	5	6	6	6	6	5	5	6	6	4	5	5	4	6	5	6	5	6	4	4	4	4	4	4	5	5	5	6	4	6	5
2	4	1	13	6	4	6	6	6	5	6	4	5	6	6	6	6	5	6	6	6	6	5	6	5	5	4	5	4	5	6	6	6	6	4	5	5	6	6	5	4	4	4	4	4	4	4
1	3	4	13	2	5	7	5	5	5	7	6	6	7	5	6	5	5	6	5	4	6	5	5	5	5	5	5	5	5	5	5	5	5	5	5	5	5	5	5	5	5	5	5	5	5	5
2	3	2	13	2	5	6	5	6	5	5	6	6	6	6	6	5	5	5	6	5	4	5	5	5	5	5	6	6	6	5	5	5	5	5	5	5	5	6	5	5	5	5	5	5	5	5
2	3	3	5	4	9	7	6	7	7	6	5	6	5	5	5	5	5	5	5	5	5	5	5	5	5	5	5	5	5	5	5	5	5	5	5	5	6	5	6	5	6	5	5	5	5	5
1	4	4	5	4	8	3	4	5	4	4	4	5	5	6	7	7	7	6	6	6	6	6	5	6	5	6	5	4	4	4	5	6	7	4	7	5	6	5	5	6	4	5	5	6	7	4
2	3	2	5	3	4	3	5	7	4	7	6	6	4	5	7	5	4	5	6	4	6	7	5	7	5	7	4	7	5	7	4	7	5	2	5	4	5	7	5	6	7	5	7	5	6	6
1	4	6	5	11	9	4	4	4	6	6	6	5	6	6	5	6	6	5	5	4	4	4	6	6	5	4	4	5	5	5	5	5	7	5	5	4	4	4	5	5	4	5	6	6	6	6
2	3	2	13	1	5	5	5	5	5	5	5	5	5	5	5	5	5	5	5	5	5	5	5	5	5	5	5	5	5	5	5	5	5	6	6	6	6	6	6	6	6	6	6	6	6	6
2	3	4	8	3	5	5	5	5	5	5	3	4	4	4	5	5	5	6	6	6	6	6	6	6	6	6	6	6	6	6	5	6	6	6	6	6	6	5	5	5	5	5	5	5	5	5
1	3	3	5	6	5	6	7	5	6	7	5	7	6	4	7	5	4	6	6	4	4	6	6	6	5	6	5	5	4	4	5	5	5	5	5	6	6	6	4	4	4	6	6	6	6	6
1	3	4	6	2	5	7	7	7	7	7	6	7	7	7	7	7	7	7	7	7	7	7	7	6	5	4	6	2	6	6	6	5	6	3	3	2	3	3	4	4	4	4	4	4	4	4
1	1	1	10	1	3	7	6	7	6	6	6	7	7	7	7	7	7	4	4	5	5	6	3	5	5	7	7	7	7	7	7	7	7	3	3	4	4	4	2	2	2	5	6	5	7	7
2	3	4	13	4	8	7	7	7	3	5	4	4	4	5	5	5	5	5	5	4	4	4	4	4	5	5	4	4	4	4	5	5	6	7	7	6	6	6	3	5	5	6	6	7	7	7
2	4	2	13	4	5	7	7	7	5	5	5	5	5	5	5	5	5	7	6	5	5	4	5	5	5	6	6	5	4	6	6	4	5	4	6	5	5	5	5	5	5	5	5	5	5	5
1	4	2	3	2	9	7	7	7	5	5	6	7	5	5	6	7	7	5	6	5	7	5	5	5	4	5	3	6	5	4	6	6	7	4	5	4	4	4	5	5	6	6	5	6	7	5
2	4	3	2	3	5	5	4	5	7	7	6	7	6	6	6	6	6	6	6	7	3	6	7	7	6	6	6	6	7	7	7	7	7	4	4	4	4	4	5	4	3	4	4	5	4	5
2	3	3	5	3	2	1	3	4	7	7	6	7	6	5	5	5	5	4	4	4	4	5	6	7	7	7	6	6	6	6	5	6	7	5	5	5	6	6	6	7	6	6	6	6	6	6
2	1	1	10	1	3	6	6	6	5	6	6	5	5	5	6	5	6	6	5	6	6	5	5	5	6	6	5	5	5	5	5	5	6	6	6	7	7	6	3	3	3	7	7	6	7	6
2	3	2	5	3	2	6	6	5	4	4	4	3	3	4	5	6	6	6	7	7	7	6	6	5	4	4	4	5	5	5	6	7	6	5	6	7	7	6	7	7	6	6	6	6	6	7
1	3	1	13	2	5	3	7	6	4	6	5	7	6	4	6	6	5	6	7	6	6	5	6	5	6	4	7	7	6	6	5	4	5	4	6	4	6	7	3	1	1	7	7	6	7	6
2	3	3	5	3	3	6	5	6	4	3	3	4	5	6	6	7	6	7	7	6	6	6	5	5	4	5	4	5	5	5	5	6	7	6	7	5	5	5	7	6	7	6	6	6	5	7
2	1	1	10	1	4	6	6	6	6	6	4	6	5	5	6	5	6	6	6	6	6	6	6	6	6	6	6	6	6	6	6	6	6	5	5	5	5	5	4	3	2	6	6	6	6	6
1	3	3	3	3	5	5	3	7	7	7	7	6	7	6	6	6	6	7	7	7	7	5	7	7	7	6	6	5	7	4	7	6	7	1	7	5	6	7	3	3	2	5	4	3	3	4
1	3	4	13	3	8	7	4	5	7	6	6	5	6	3	4	5	4	5	3	4	5	4	6	4	6	4	5	6	5	4	5	6	7	7	6	5	6	4	7	5	6	4	5	7	5	7
1	4	5	5	11	5	5	6	6	5	5	5	6	6	6	6	6	5	6	6	5	5	6	5	5	5	5	5	5	6	6	6	6	6	5	5	6	6	6	1	2	1	6	5	6	6	6
2	3	2	8	3	9	6	6	6	6	6	6	6	6	6	6	6	6	6	4	4	3	5	6	6	6	6	4	5	3	6	6	4	5	5	5	5	5	5	4	5	6	6	6	6	6	5
2	4	4	6	5	5	7	7	7	7	7	7	6	6	6	6	5	6	5	5	5	5	5	5	5	5	5	4	5	5	5	5	5	5	5	5	5	5	5	5	5	5	5	5	5	5	5
2	4	1	12	1	5	6	7	6	5	6	5	5	6	6	5	5	6	5	6	5	5	6	5	6	6	7	6	6	6	6	6	6	6	7	7	7	7	7	3	2	1	4	4	4	4	4
2	4	3	3	3	4	7	7	7	7	7	4	4	4	3	2	2	4	4	3	7	7	7	7	7	7	7	7	7	7	7	7	7	7	7	7	4	4	4	2	1	1	7	7	7	7	7
2	3	3	13	2	9	7	5	7	5	3	1	7	5	5	5	5	4	5	3	7	5	5	5	5	5	5	7	7	7	7	7	7	7	4	2	4	3	5	1	2	7	7	7	7	7	7
2	4	2	13	2	5	7	5	7	7	5	5	3	6	5	6	4	6	5	7	5	4	5	5	6	7	5	5	5	6	6	6	5	5	5	6	7	6	5	1	1	1	7	7	7	7	7
2	4	4	5	5	5	5	6	6	5	6	5	5	6	6	5	6	5	5	6	5	6	4	5	5	6	6	6	6	5	6	6	6	5	5	6	6	6	5	5	6	4	5	4	6	5	6
1	4	3	8	4	4	7	7	7	5	5	5	5	5	5	5	7	7	5	5	5	5	5	6	6	6	6	6	6	6	6	6	6	6	7	6	6	6	6	4	4	4	4	4	4	4	4
2	4	4	6	3	5	5	5	6	5	5	5	5	6	6	5	6	5	5	5	6	6	6	5	5	5	6	5	5	5	6	6	6	5	6	6	5	6	6	5	6	5	6	6	5	5	6
1	3	1	5	3	9	4	3	5	7	7	5	7	4	7	5	4	5	3	4	7	3	4	5	5	4	3	4	6	5	4	4	5	6	7	7	7	7	7	7	7	7	7	7	7	7	7
2	3	2	6	3	3	6	5	7	3	4	5	6	7	6	5	4	4	4	4	4	4	5	6	7	6	6	5	4	5	4	5	5	5	5	6	7	7	7	7	7	7	7	7	7	7	7
2	3	2	5	2	4	4	5	4	4	4	4	4	5	5	6	7	7	7	7	6	6	6	7	7	6	5	5	6	5	6	5	6	7	5	7	5	6	7	5	4	5	5	5	6	7	7
1	1	1	10	1	2	4	5	7	7	6	5	7	6	4	4	4	7	3	7	7	6	5	7	6	5	6	7	6	7	6	5	6	5	4	4	6	7	5	4	6	5	7	7	6	6	5
2	3	3	13	3	9	6	6	6	6	6	6	7	6	7	6	5	7	5	5	3	3	4	4	4	4	4	5	5	5	5	6	6	6	6	6	6	6	6	1	1	1	7	7	7	7	7
2	4	5	4	6	9	4	4	4	5	5	5	6	6	7	5	5	6	7	7	5	4	5	6	6	6	5	5	5	5	5	5	5	7	6	6	6	6	6	2	1	1	7	7	7	7	7
2	4	3	5	3	9	6	5	6	5	5	6	6	6	6	5	5	5	6	5	6	5	5	6	6	6	5	6	5	6	5	5	5	5	5	5	6	5	5	6	5	6	6	5	5	6	5
2	2	6	10	1	4	6	6	6	4	6	6	6	6	6	6	6	6	6	6	6	6	5	6	6	5	6	5	5	5	6	6	6	6	6	6	6	6	6	1	1	1	6	6	6	6	6
1	3	4	8	3	5	7	5	6	6	6	6	6	5	6	5	6	5	5	5	5	6	5	5	5	5	5	5	5	6	5	5	5	5	6	5	6	5	6	6	6	6	6	6	5	5	6
2	3	1	10	1	4	5	5	5	4	5	4	7	5	5	6	4	3	5	7	7	7	5	7	7	6	6	6	6	6	6	6	6	6	7	4	7	6	5	4	4	4	6	7	5	7	5
2	4	3	5	3	2	7	7	7	7	7	7	6	6	5	6	6	7	7	6	5	6	5	4	4	4	3	4	5	6	7	6	6	6	5	5	5	5	5	5	6	5	6	6	5	5	5
1	3	5	5	4	5	5	5	6	5	5	5	6	5	6	6	6	5	5	6	6	5	6	6	6	5	5	5	6	6	6	5	5	5	6	6	6	5	6	6	5	5	6	5	6	6	6
1	1	2	10	1	5	5	6	5	6	5	6	6	5	5	6	5	5	6	5	5	6	6	6	6	6	5	5	6	5	6	7	6	5	6	6	5	6	6	6	5	6	5	5	6	6	6
2	1	1	10	1	3	6	6	6	6	6	6	6	6	6	6	6	6	6	6	6	6	6	6	6	6	6	6	6	6	6	6	6	6	6	6	7	6	6	1	1	1	6	6	6	6	6
1	1	1	10	1	3	5	5	5	6	6	3	3	4	3	4	4	4	5	5	6	6	6	5	5	4	5	5	6	6	6	7	7	7	6	7	7	7	7	7	7	7	7	7	7	7	7
1	1	1	10	1	3	7	7	7	7	6	6	5	5	5	6	6	6	6	7	7	7	6	5	6	6	4	6	5	6	3	2	5	6	5	5	6	4	7	5	5	6	6	6	6	5	7
1	3	3	5	2	2	7	7	7	7	6	6	6	5	6	6	6	7	6	5	5	5	4	4	4	5	5	5	5	5	5	5	5	6	6	6	6	6	6	6	6	6	7	7	6	5	6
1	1	1	10	1	1	6	6	7	6	6	5	6	5	6	6	6	6	6	6	4	4	5	5	6	6	6	6	6	6	7	7	6	7	5	6	5	4	5	4	4	3	7	7	7	7	7
2	3	3	13	3	5	7	7	7	6	6	5	5	5	5	5	5	5	5	5	6	5	5	5	5	5	5	5	5	5	5	5	5	5	4	4	4	4	4	4	7	7	7	7	7	7	7
1	1	4	13	1	1	7	7	7	7	7	6	4	5	7	5	3	7	7	5	7	4	7	5	6	3	7	5	7	5	5	6	4	6	5	5	6	5	5	5	5	6	5	4	6	6	6
1	1	1	10	1	5	5	6	5	5	5	5	7	4	7	3	7	5	5	4	7	7	7	7	6	6	6	6	6	6	6	6	5	7	7	6	6	6	6	2	2	1	7	7	7	7	7
1	3	3	5	3	2	6	6	7	5	7	6	7	7	7	6	5	4	6	6	6	6	7	6	6	5	7	5	6	7	7	7	6	7	6	7	6	6	6	1	1	1	5	5	6	5	6
2	3	4	9	11	4	5	4	6	5	5	4	6	6	4	4	5	6	6	5	4	5	4	5	5	5	5	4	5	4	4	5	6	6	6	6	6	6	6	6	6	6	7	6	7	6	7
2	3	3	13	1	9	5	5	5	5	5	5	5	4	4	4	4	4	5	5	5	5	6	6	6	7	7	6	6	7	6	7	6	7	6	5	6	7	6	2	1	1	7	7	7	7	7
2	3	2	5	3	9	5	5	5	4	5	6	7	6	6	6	6	5	5	6	5	6	6	6	6	6	5	5	5	6	5	5	5	5	5	4	6	6	6	6	6	6	6	6	6	6	6
1	3	2	5	4	5	6	6	5	6	6	6	6	6	6	5	5	5	6	6	6	6	6	6	6	6	6	6	6	6	6	6	6	6	6	6	7	7	6	4	3	4	4	5	6	5	5
2	1	1	10	1	3	6	7	7	6	5	6	6	6	6	5	5	5	6	6	5	5	6	5	5	6	6	5	6	5	6	6	6	6	6	6	5	6	5	6	6	6	6	5	6	6	5
2	1	1	10	1	3	6	6	6	5	5	5	6	6	6	6	6	6	6	6	6	6	6	6	6	6	6	6	6	6	6	6	6	5	7	7	6	6	7	1	1	1	6	7	7	7	7
2	4	3	5	4	8	5	6	5	5	5	5	6	4	5	6	6	5	6	6	5	6	5	5	5	5	5	5	5	5	6	6	6	6	6	6	6	6	6	5	6	5	6	5	6	7	7
2	4	5	11	4	8	6	6	6	4	4	5	4	6	7	6	5	6	4	5	6	6	5	4	4	5	5	6	5	4	5	6	5	6	7	7	7	7	7	1	1	1	7	7	7	7	7
2	3	3	13	3	9	7	6	6	5	5	6	5	5	6	6	6	4	4	5	5	4	5	5	6	6	5	5	5	5	6	6	5	6	5	5	5	5	6	6	5	6	5	6	6	6	5
2	4	3	13	1	9	5	6	6	6	6	6	6	6	5	5	5	5	6	6	5	5	5	5	5	5	4	5	5	5	6	5	5	6	5	6	6	5	5	5	5	5	6	6	6	6	6
1	3	4	13	6	4	6	6	6	5	6	5	5	5	6	6	5	6	6	5	5	5	5	5	5	6	5	5	5	6	5	6	6	6	6	5	5	5	5	4	5	5	6	6	6	6	6
1	1	1	10	1	9	6	7	6	6	6	5	6	5	6	5	7	5	7	7	7	7	6	7	7	6	6	6	6	5	5	5	5	6	6	6	6	6	6	1	1	1	6	6	7	6	5
1	1	3	10	1	5	4	4	5	6	6	6	6	6	6	6	6	6	6	6	6	6	6	6	4	4	4	6	6	5	6	6	6	7	7	7	7	7	7	2	2	2	7	7	7	7	7
2	1	1	10	1	5	5	6	7	6	6	6	6	6	6	6	6	6	6	6	6	6	6	4	5	5	4	5	6	6	6	5	5	6	6	5	6	6	5	6	5	6	6	6	6	6	6
1	1	1	10	1	5	7	7	7	7	7	7	7	7	7	7	7	7	4	4	7	4	4	6	5	5	4	5	5	5	5	5	5	6	7	7	7	7	6	5	5	4	5	5	5	5	4
2	3	3	5	3	3	4	5	6	7	7	6	5	6	6	6	5	6	6	5	4	5	5	5	5	6	6	7	6	7	6	5	4	4	7	7	5	6	6	5	6	6	6	6	7	6	7
2	1	1	10	1	1	6	7	5	6	6	5	6	5	6	5	5	6	5	6	5	5	5	5	6	7	7	7	7	7	7	7	7	7	6	6	6	6	6	5	5	5	5	5	5	5	5
2	3	3	13	5	5	7	6	7	6	6	7	6	6	5	5	5	6	7	6	6	5	6	6	6	6	5	6	5	5	5	5	5	5	5	5	6	5	5	3	2	2	6	6	6	6	6
2	4	3	5	11	3	4	4	4	4	7	7	7	7	7	7	7	7	7	7	7	7	7	7	7	4	4	7	7	5	7	7	4	7	7	7	3	3	5	1	4	4	4	4	4	4	4
2	3	1	8	3	9	5	5	5	5	5	5	5	5	5	5	5	6	6	6	4	5	4	5	5	5	5	5	5	5	5	5	5	5	5	6	7	7	7	7	7	7	7	7	7	7	7
1	2	5	7	5	6	4	4	6	6	7	7	7	6	7	7	6	7	7	7	6	6	6	5	5	6	6	7	6	5	5	5	5	5	4	4	5	5	6	4	4	5	5	6	5	4	6
2	4	1	6	3	9	5	6	5	6	6	6	6	6	6	6	6	6	6	6	6	6	6	6	6	6	6	4	5	6	5	6	5	6	3	6	5	6	5	6	5	6	5	6	5	6	5
2	3	1	13	2	4	6	6	6	6	6	6	6	6	6	6	6	6	6	6	6	6	6	6	6	6	6	6	6	6	6	6	6	6	4	4	4	4	4	4	4	4	6	6	6	6	6
2	4	1	5	2	9	6	6	6	6	7	6	6	6	6	6	6	6	6	6	6	6	6	6	6	6	6	6	6	6	6	6	6	6	6	6	6	6	6	1	1	1	6	6	6	6	6
1	3	4	3	4	5	6	6	6	6	6	6	6	6	6	6	6	6	6	6	6	6	6	6	6	6	6	6	5	5	6	6	6	6	4	4	5	5	5	5	6	5	5	6	7	6	6
2	3	3	12	6	2	6	6	6	7	6	6	6	6	5	5	5	4	4	4	5	5	5	5	5	5	5	5	5	5	6	6	6	6	6	6	6	6	6	5	5	5	6	6	7	7	7
1	1	3	10	1	9	5	5	5	5	6	6	6	3	5	5	6	6	6	6	6	6	6	6	6	6	6	6	6	6	6	6	6	6	6	6	6	6	6	6	4	4	6	6	5	5	6
1	4	1	13	1	5	5	4	6	7	6	7	7	6	7	7	6	6	7	6	7	5	6	5	5	4	4	5	2	5	7	7	5	7	6	6	5	5	6	5	4	6	5	4	6	5	7
2	2	2	8	2	4	6	6	6	6	6	6	6	6	6	6	6	6	6	6	6	6	6	6	6	6	6	6	6	6	6	6	6	6	6	6	6	6	6	1	1	1	7	7	7	7	7
2	3	2	13	2	5	4	4	5	6	6	5	6	4	6	6	6	6	6	5	7	6	6	6	6	5	6	4	5	6	5	6	6	6	6	6	5	5	6	6	5	6	6	6	6	6	6
1	1	1	10	1	3	5	5	6	5	6	6	6	6	6	6	5	5	6	6	6	6	6	6	6	5	6	6	6	6	6	6	6	6	6	6	6	6	6	6	6	6	6	6	6	6	6
1	3	1	8	3	9	7	7	7	6	6	6	6	6	5	6	5	5	7	7	5	5	7	5	5	5	6	6	6	5	6	6	7	6	5	5	6	6	6	3	3	1	7	6	6	6	7
1	3	4	8	3	5	6	6	6	6	6	6	6	6	5	5	5	5	5	6	5	5	6	6	5	6	6	6	6	5	5	6	6	6	6	6	6	6	6	6	6	5	6	6	6	6	5
2	3	1	5	2	9	5	6	6	7	6	6	5	7	5	6	6	5	5	6	5	5	6	6	7	7	7	6	5	6	7	7	6	6	6	5	7	7	7	3	1	3	6	6	6	6	6
2	3	3	5	3	2	6	6	7	7	7	7	6	6	6	6	6	6	6	6	6	6	6	6	6	6	5	5	5	4	3	4	4	4	4	7	6	7	7	6	7	7	6	5	7	6	7
2	1	1	10	1	3	5	5	6	5	6	6	6	7	7	7	6	7	5	6	7	6	5	4	6	7	6	7	6	7	6	5	7	6	5	6	5	6	5	6	6	5	5	6	5	5	6
2	3	3	3	11	9	5	5	5	6	6	5	6	5	5	5	5	5	5	6	5	6	6	5	6	6	6	6	5	5	5	5	5	7	6	6	6	6	6	6	3	5	5	6	7	7	7
2	3	4	12	2	5	6	5	6	5	6	6	6	5	6	6	6	6	6	6	5	5	6	5	5	5	5	5	6	6	6	6	6	6	6	6	5	6	5	6	5	6	5	6	5	6	6
1	3	1	2	5	9	6	6	6	7	6	6	6	6	7	6	7	6	7	7	7	7	6	5	5	6	6	4	4	5	6	5	6	6	6	7	6	6	6	4	4	4	6	6	6	5	5
2	1	1	10	1	5	5	5	5	5	6	5	6	7	5	6	6	5	6	6	5	6	7	6	5	6	5	6	5	6	6	7	6	5	6	6	6	6	6	6	6	6	6	7	6	6	7
2	3	5	2	5	2	5	5	5	6	6	6	6	6	6	6	6	6	6	6	6	6	6	6	6	6	6	6	6	6	6	6	6	6	6	6	6	6	6	5	5	5	6	6	6	6	6
1	5	2	2	5	4	6	6	6	6	6	5	6	7	6	6	5	6	6	7	6	6	7	6	6	6	6	5	5	5	6	6	6	6	6	6	6	5	6	6	6	1	7	7	6	6	6
2	4	1	8	2	9	6	7	6	5	7	5	7	6	6	5	5	5	5	5	5	5	5	5	5	5	7	6	7	7	7	7	6	7	6	5	7	4	5	4	4	4	7	7	7	5	5
2	3	4	3	5	9	6	6	7	4	4	4	4	5	6	6	7	6	5	6	6	5	5	6	6	6	6	6	6	6	6	6	6	6	5	5	6	6	6	6	6	6	6	6	6	6	6
2	4	5	2	11	1	6	6	6	6	7	7	7	6	6	6	6	6	6	6	6	6	6	6	6	6	6	6	6	6	6	6	6	6	6	6	6	6	6	2	1	1	6	6	6	6	6
2	3	2	12	2	3	5	6	6	5	6	5	6	5	6	6	6	6	6	5	6	6	6	6	6	6	6	5	5	5	5	5	5	5	6	6	6	6	6	6	6	6	7	6	6	7	6
2	4	2	2	4	9	6	6	6	7	6	6	6	6	6	6	6	5	5	6	6	6	6	6	6	6	5	6	5	6	6	6	6	6	5	6	6	6	6	6	3	3	6	6	6	6	7
1	4	2	2	3	9	6	6	6	7	5	7	7	7	4	5	6	3	6	6	6	6	7	7	7	7	6	7	7	7	7	7	7	7	7	5	7	7	7	7	1	1	1	5	5	5	5
2	2	2	5	4	5	6	6	7	4	5	5	6	6	6	6	5	6	6	6	5	5	6	6	6	6	5	5	5	6	4	5	6	6	7	6	6	6	6	6	6	6	7	7	7	7	7
2	3	1	5	2	2	7	6	6	7	6	7	7	7	7	6	6	5	5	5	6	5	5	4	4	4	5	6	7	6	7	7	6	7	5	6	6	6	7	6	7	6	6	6	5	6	7
2	3	3	5	5	9	7	7	7	7	7	7	6	6	6	6	6	6	6	6	6	6	6	6	6	6	6	5	5	5	5	4	4	5	5	5	6	6	4	5	5	5	5	6	5	6	6
2	3	4	2	1	9	3	4	5	4	5	5	5	5	7	6	6	6	6	6	6	6	6	6	6	7	7	5	5	6	7	7	7	7	5	6	7	7	7	4	5	4	7	7	7	7	6
1	1	1	10	1	5	7	7	7	5	5	5	5	5	4	4	5	6	6	6	6	6	5	5	5	5	6	6	6	6	6	6	6	6	7	7	7	7	7	7	7	6	6	6	6	6	6
1	3	4	13	11	4	5	6	5	5	6	6	6	6	6	5	4	6	4	5	5	5	6	6	6	7	7	5	7	4	6	5	6	4	5	5	6	6	6	5	5	5	4	6	7	5	7
1	3	5	5	11	6	6	6	6	5	6	6	6	6	7	4	4	6	5	5	5	5	5	5	5	5	6	5	6	6	6	6	5	5	6	6	6	6	6	6	6	6	6	6	6	6	6
1	3	5	5	6	8	5	5	5	6	6	6	6	6	6	6	6	6	6	6	6	6	6	6	6	6	6	6	6	6	6	6	6	6	6	6	6	6	6	1	1	2	7	7	7	7	7
1	3	3	13	2	5	7	7	7	5	6	5	5	5	5	7	5	7	6	6	5	6	5	6	5	5	5	6	5	6	5	6	6	6	6	6	6	5	5	6	6	5	6	6	6	6	6
2	3	1	13	2	5	6	6	5	5	5	6	6	6	5	5	5	6	6	6	5	5	5	5	5	5	6	6	6	6	6	6	6	6	7	7	6	6	6	6	6	6	6	6	6	6	6
2	3	3	3	4	9	7	7	7	6	6	6	6	6	6	6	6	6	6	6	6	6	6	6	6	6	6	6	6	6	6	6	6	6	6	6	6	6	6	3	2	2	6	6	6	6	6
2	1	1	10	1	3	6	5	5	6	6	6	6	6	6	6	6	6	6	6	6	6	6	6	6	6	6	6	6	6	6	6	6	6	6	6	6	6	6	6	6	6	6	6	6	6	6
2	3	3	5	2	2	7	7	7	7	7	6	6	6	5	6	7	7	7	6	6	6	6	6	5	5	5	5	4	4	3	5	5	6	7	7	7	7	6	7	6	5	7	7	6	6	5
1	4	2	5	11	9	7	7	7	5	6	6	6	6	5	5	5	5	5	6	5	5	5	5	5	5	5	5	5	5	5	5	5	5	6	6	6	6	6	6	6	6	6	6	7	6	7
2	4	3	13	2	5	7	6	6	6	6	5	5	6	5	6	5	5	6	6	6	6	5	6	6	6	6	5	5	6	6	6	6	6	5	5	6	6	5	5	5	6	6	6	6	6	6
1	1	1	10	1	5	5	5	6	6	6	6	6	6	6	6	6	6	6	6	6	6	6	6	6	6	6	6	6	6	6	6	6	6	6	6	6	6	6	6	6	6	6	6	6	6	6
2	1	1	10	1	3	6	6	7	6	6	7	5	6	7	6	5	6	6	6	6	6	5	6	7	6	5	6	6	6	6	5	6	7	4	5	5	6	7	7	6	6	6	6	6	7	6
2	4	2	13	5	9	6	6	6	7	7	4	4	5	7	7	7	7	7	7	4	6	4	5	5	5	5	5	5	5	5	5	5	5	5	5	5	5	5	6	6	6	6	6	6	6	6
2	3	4	13	3	3	4	5	6	6	6	6	6	6	6	6	6	7	7	7	7	7	6	6	6	6	6	6	6	6	7	7	7	7	3	5	4	5	5	3	3	1	6	7	6	7	7
1	4	2	3	2	5	6	6	6	6	6	6	6	6	6	6	6	6	6	6	6	6	7	6	6	6	6	6	6	6	6	6	6	6	6	6	6	6	6	6	6	6	6	6	6	6	6
1	1	1	10	1	3	5	5	5	6	6	6	6	6	6	6	6	6	6	6	6	6	6	6	6	6	6	6	6	6	6	6	6	6	6	5	6	6	6	6	6	6	7	7	7	7	7
2	3	5	12	4	5	7	6	6	6	6	6	6	6	6	6	6	6	6	6	6	6	6	6	6	6	6	5	5	5	5	5	5	5	5	5	5	5	5	5	6	7	5	6	6	5	7
1	3	3	13	2	5	7	7	7	7	6	6	6	6	6	6	6	5	5	5	5	5	5	5	5	5	5	5	5	5	5	5	5	6	7	7	6	6	7	6	6	7	6	6	6	6	6
2	4	1	12	1	5	5	5	6	4	7	7	7	5	6	5	6	7	4	4	6	6	7	7	7	6	6	7	5	7	6	7	7	7	6	4	6	6	6	4	4	4	6	6	7	6	6
2	3	3	5	5	5	1	7	7	5	6	6	6	6	6	6	6	6	6	6	6	6	6	6	6	6	6	6	6	6	6	6	6	6	6	6	6	6	6	6	6	6	6	6	6	6	6
1	1	1	10	1	4	6	6	6	6	6	6	6	6	6	6	6	6	6	6	6	6	6	6	6	6	6	6	6	6	6	6	6	6	6	6	6	6	6	6	5	6	6	7	6	7	6
2	3	2	13	2	9	7	7	5	4	7	7	7	7	7	7	7	7	7	7	7	7	7	7	7	7	7	7	7	7	7	7	7	7	1	1	3	3	3	3	2	3	3	1	7	7	7
1	4	4	8	3	4	6	6	6	7	7	6	6	7	5	6	6	6	6	6	7	7	6	6	6	6	7	7	7	6	7	6	6	6	5	4	5	6	4	4	5	6	5	6	7	5	4
1	1	3	10	1	5	6	6	6	6	6	6	6	6	6	6	6	6	6	5	6	6	6	6	6	6	6	6	6	6	6	6	6	6	6	6	6	6	6	6	6	6	6	6	6	6	6
2	4	2	5	2	5	6	6	6	6	6	6	6	6	6	6	6	6	6	6	7	6	6	4	6	6	6	6	6	6	6	7	6	6	6	6	6	6	6	6	6	6	6	6	6	6	6
2	3	3	5	2	2	3	4	5	4	5	5	5	5	6	7	7	7	6	6	6	7	7	7	6	7	6	7	6	5	6	5	4	6	7	7	7	7	7	7	7	7	7	7	6	7	6
1	3	3	5	3	2	7	7	7	3	4	4	4	5	6	7	7	7	6	6	6	5	6	6	6	7	7	6	6	6	6	6	6	6	5	7	6	7	7	7	7	7	7	6	7	5	6
2	4	2	13	3	4	4	4	5	5	5	6	7	6	7	7	5	7	7	7	7	7	7	7	7	6	7	7	7	6	7	7	6	7	7	7	6	5	5	3	1	1	5	5	5	6	6
2	4	1	12	1	5	7	7	7	5	6	6	6	6	5	6	6	6	6	6	7	7	7	7	7	7	5	5	5	5	5	5	5	5	5	5	6	6	6	6	6	6	6	6	6	6	5
2	3	3	4	2	8	5	4	5	7	7	6	7	6	5	6	6	5	7	4	7	7	7	6	6	7	6	7	7	7	7	7	6	7	6	5	6	4	4	2	4	7	6	7	7	7	6
2	3	1	2	3	9	3	4	3	6	6	7	6	6	6	6	6	6	6	7	7	7	7	6	5	6	7	6	6	7	5	6	6	7	6	7	6	7	7	6	6	7	7	6	5	6	5
2	1	1	10	1	3	5	6	5	5	5	5	6	6	5	6	5	6	6	6	5	5	5	6	6	6	6	6	6	6	6	6	6	6	7	7	7	7	7	7	7	7	7	7	7	7	7
2	1	1	10	1	3	7	7	7	7	4	3	5	3	7	7	7	7	7	7	7	7	7	7	7	7	7	7	7	7	7	7	7	7	5	5	6	6	6	1	1	1	7	7	7	7	7
2	3	2	5	3	2	7	6	5	4	4	5	5	5	5	5	6	6	6	7	7	7	7	7	6	7	6	5	6	5	6	7	7	6	5	7	6	7	7	7	7	7	6	6	6	7	7
2	3	1	2	2	5	7	7	7	7	7	7	7	7	7	7	7	7	7	7	7	7	7	7	7	7	7	7	7	7	7	7	7	7	4	4	4	4	4	4	4	4	4	4	5	5	6
2	4	1	5	1	5	7	7	7	7	7	7	7	7	7	7	7	7	7	7	7	7	7	7	7	7	4	6	5	6	5	5	5	5	5	5	5	5	5	6	6	6	5	5	5	5	6
2	3	1	5	1	5	7	7	7	7	7	7	7	7	7	7	7	7	7	7	7	7	7	7	7	7	7	7	7	7	7	7	7	7	4	4	4	4	4	4	4	4	5	4	5	4	5
1	1	1	10	1	3	6	6	6	7	7	6	6	6	6	6	6	6	6	6	6	7	7	7	6	6	6	6	6	6	5	6	6	7	6	6	6	6	6	6	6	6	6	6	6	6	6
2	3	3	6	4	9	7	6	5	6	6	5	7	7	6	6	6	7	6	7	7	7	7	6	6	7	7	6	6	6	6	6	6	7	5	6	5	5	5	5	5	4	5	5	5	5	5
1	4	5	13	2	4	3	5	3	4	7	7	7	7	7	7	7	7	7	7	7	7	7	7	4	4	7	2	7	7	7	7	7	7	4	6	7	7	7	1	1	1	7	7	7	7	7
2	3	4	13	2	4	6	6	7	3	6	6	6	6	6	4	5	6	6	7	7	6	6	7	7	6	7	5	6	6	6	6	7	6	6	6	5	6	4	6	5	6	6	5	7	6	6
2	1	1	10	1	3	7	7	7	7	7	7	7	7	7	7	7	7	7	7	7	7	7	7	7	7	6	7	5	6	6	7	5	6	6	6	6	6	6	1	1	1	7	6	6	5	7
2	3	1	13	2	6	6	6	6	6	6	6	6	5	5	6	6	6	6	6	6	6	6	6	6	6	5	5	5	5	5	5	5	5	6	6	6	6	6	7	7	7	7	7	7	7	7
2	4	1	12	2	5	5	6	6	6	6	7	6	5	6	6	7	6	7	6	7	6	7	6	6	6	6	5	6	6	6	7	6	7	6	6	6	6	5	5	5	5	4	6	6	6	7
1	3	2	4	4	5	5	5	7	7	7	7	7	6	6	6	6	6	7	7	6	6	7	7	7	7	7	7	7	6	6	6	7	7	7	7	6	6	1	1	1	7	6	7	7	7	7
2	3	3	5	2	2	5	6	7	4	5	5	5	6	7	7	7	7	7	6	6	6	6	6	7	7	7	6	5	6	5	6	6	6	5	6	6	6	7	6	7	7	7	7	7	7	7
2	3	2	5	3	2	5	6	7	5	5	5	4	4	4	6	7	6	6	6	7	6	7	6	5	6	5	6	7	6	7	7	7	5	7	7	7	7	7	7	7	7	7	7	7	7	7
1	1	1	10	1	3	7	7	6	5	7	6	7	7	5	7	7	7	6	7	7	6	7	6	7	7	7	7	7	7	6	7	7	7	6	5	7	7	6	2	1	1	6	7	7	7	6
1	3	5	2	9	9	7	7	7	5	7	6	5	5	5	5	5	6	6	6	6	6	6	5	6	6	6	6	6	6	6	6	6	6	6	6	6	6	6	6	6	6	6	6	6	6	6
2	3	2	6	5	1	7	7	7	7	7	7	7	6	6	6	6	6	6	6	6	6	6	6	6	6	6	6	6	6	6	6	6	6	7	6	6	6	6	6	6	6	6	5	5	6	7
1	1	1	10	1	2	7	7	7	5	5	6	7	7	6	5	7	7	6	6	6	6	6	7	7	7	7	7	7	7	7	7	7	7	7	7	7	7	7	1	1	1	7	7	7	7	7
1	1	1	10	1	5	7	7	7	6	7	6	6	6	6	6	6	6	7	6	6	6	6	6	6	6	6	6	6	6	6	6	6	6	7	6	6	6	6	6	6	6	7	7	6	6	6
1	1	1	10	1	3	4	4	4	6	3	5	5	5	5	6	6	5	7	7	7	7	6	6	7	6	7	6	7	7	6	7	7	7	7	7	7	7	7	7	7	7	7	7	7	7	7
2	3	4	13	4	5	7	7	5	5	7	5	6	5	6	6	6	6	6	6	6	6	6	6	6	6	6	6	6	6	6	6	6	6	5	6	5	6	6	6	6	6	6	6	6	6	6
2	3	1	13	4	5	7	6	5	6	6	6	6	6	6	6	6	6	6	6	6	6	6	6	6	6	6	6	6	6	6	6	6	6	6	6	6	6	6	6	6	6	6	6	6	6	6
1	5	1	13	1	4	5	5	6	5	6	6	6	5	6	5	4	6	5	6	7	7	6	6	6	7	7	7	7	6	7	7	6	7	6	6	6	6	7	5	6	6	6	7	6	7	6
2	3	5	3	2	2	6	7	7	7	7	7	7	7	7	7	7	7	7	7	7	7	7	7	7	7	7	7	7	7	7	7	7	7	4	2	7	7	7	1	1	2	5	5	7	7	7
1	4	2	3	3	4	5	5	5	6	7	7	7	7	7	7	7	6	6	7	7	7	7	7	7	7	7	7	7	7	7	7	7	7	5	5	5	5	5	5	5	5	6	6	6	6	6
1	1	1	10	1	3	7	7	7	7	7	7	7	7	7	7	7	7	7	2	7	7	7	7	7	7	7	6	6	7	7	7	7	7	6	4	5	5	4	5	5	5	6	5	7	6	5
2	1	1	10	1	1	7	7	7	7	6	7	7	6	7	6	6	7	6	7	7	7	7	7	6	7	6	7	7	7	6	7	6	7	7	7	7	7	6	1	1	2	6	7	6	7	7
2	4	1	12	1	5	6	6	6	6	6	6	6	6	6	6	6	6	6	6	7	7	7	6	6	6	6	6	6	7	6	6	6	6	6	6	6	6	6	6	6	6	6	6	6	6	6
2	1	4	10	1	5	5	4	5	6	7	5	6	7	7	6	7	7	7	7	6	7	5	5	6	6	6	6	6	6	6	6	6	6	6	6	6	6	6	6	6	6	7	7	7	7	7
2	1	5	9	3	9	6	6	6	6	6	6	6	6	6	6	6	6	6	7	6	6	6	6	6	6	6	6	6	6	6	6	6	6	6	6	6	6	6	6	6	6	6	6	6	6	6
2	2	5	7	4	2	4	4	5	7	7	7	6	7	7	6	6	6	7	7	7	7	7	6	7	7	7	7	6	7	7	7	7	7	6	6	7	7	7	2	1	1	7	7	7	7	7
1	1	1	10	1	5	7	7	7	5	7	7	7	7	5	5	6	5	7	7	7	7	6	7	6	7	7	7	7	6	7	7	7	7	7	7	7	7	7	1	1	1	7	7	7	7	7
1	1	1	10	1	3	7	7	7	7	7	6	7	7	6	7	7	7	6	7	7	7	7	7	6	6	6	7	7	6	6	7	7	6	5	5	5	5	5	6	5	6	6	6	5	6	7
1	1	3	10	1	5	7	7	7	7	7	7	7	7	7	7	7	6	6	6	6	6	6	6	6	5	6	6	6	6	6	6	6	6	6	6	6	6	6	6	6	6	6	6	6	6	6
1	3	5	2	7	9	7	6	6	7	7	6	6	6	6	6	6	6	6	6	7	7	7	7	7	6	7	7	6	6	6	6	7	7	7	6	6	6	6	5	5	5	5	5	5	5	5
2	1	1	10	1	3	7	7	7	7	7	7	7	7	7	7	7	7	7	7	7	7	7	7	7	7	7	7	7	7	7	7	7	7	7	6	6	6	6	1	1	1	6	6	6	6	6
1	1	2	10	2	5	5	5	5	5	5	6	6	6	7	7	7	7	7	4	5	3	4	5	6	6	7	7	7	7	7	7	7	7	7	7	7	7	7	7	7	7	7	7	7	7	7
1	4	2	5	2	5	5	5	7	7	7	7	7	7	7	7	7	7	7	7	7	7	7	7	7	7	7	7	7	7	7	6	6	6	7	7	7	5	5	5	5	5	5	5	5	5	5
2	3	5	13	3	5	6	6	6	6	6	6	6	5	6	6	7	7	7	7	6	6	6	6	7	6	7	6	6	6	6	7	6	7	6	6	6	6	7	3	2	3	7	7	7	7	7
1	3	5	2	8	5	6	6	6	6	6	6	5	6	7	7	7	7	5	6	6	6	5	5	6	6	7	7	7	7	7	7	7	7	7	7	6	6	6	6	6	6	6	6	6	6	6
2	3	1	6	2	5	7	6	6	5	7	6	6	7	6	6	6	6	6	7	7	7	7	7	7	7	7	7	7	7	7	7	7	7	6	6	7	7	7	4	1	3	7	7	7	7	7
2	1	1	10	1	3	7	7	7	7	7	7	7	7	7	7	7	7	7	7	7	7	7	7	7	7	7	7	7	7	7	7	7	7	7	7	7	7	7	2	2	2	5	4	3	6	7
2	3	1	8	2	8	7	7	7	7	7	7	7	7	7	7	7	7	7	7	7	7	7	7	7	7	7	7	7	7	7	7	7	7	7	7	7	7	5	1	1	1	5	5	5	5	5
2	2	3	8	2	5	7	7	7	7	7	7	7	7	7	7	7	7	7	7	7	7	7	7	7	7	7	7	7	7	7	7	7	7	7	7	3	4	4	4	4	4	4	4	5	7	6
1	1	1	10	1	3	7	7	7	7	7	7	7	7	7	7	7	7	7	7	7	7	7	7	7	7	7	7	7	7	7	7	7	7	6	4	7	6	6	2	1	1	7	7	7	7	7
1	1	1	10	1	5	6	6	7	6	7	7	7	7	7	7	7	7	7	7	6	7	7	7	7	7	7	6	6	7	7	7	7	7	7	7	7	7	7	1	1	1	7	7	7	7	7
1	4	3	13	5	9	7	7	7	6	6	6	6	6	6	6	6	6	6	6	6	6	6	6	6	6	6	6	6	6	6	6	6	6	6	5	6	6	6	6	6	6	6	6	6	6	6
2	3	2	13	2	9	6	7	7	7	7	6	7	7	7	6	7	7	7	7	6	6	7	6	7	6	6	7	6	7	6	7	7	7	7	7	7	7	7	4	3	4	5	4	4	4	3
1	4	1	12	1	5	7	7	7	5	6	5	6	5	6	5	6	5	6	5	6	5	6	5	7	6	7	7	6	7	6	6	7	6	7	7	7	7	7	7	7	7	7	7	7	7	7
2	3	5	5	5	4	6	6	6	7	7	6	6	7	7	7	7	7	7	7	5	5	7	7	7	7	7	7	5	7	7	7	7	7	7	7	7	7	7	2	1	1	7	7	7	7	7
2	4	1	8	2	5	5	5	6	6	7	7	7	7	7	7	7	6	6	5	7	7	7	7	7	7	7	7	7	7	7	7	7	7	7	7	7	7	7	4	4	2	4	5	7	7	7
1	1	3	10	1	4	7	5	5	6	6	7	6	5	6	7	7	7	7	7	6	7	6	6	7	7	7	7	7	7	7	7	7	7	6	6	6	6	6	6	6	6	6	7	6	7	6
2	1	1	10	1	1	4	7	7	7	7	7	7	7	7	7	7	7	7	7	7	7	7	7	7	7	7	7	7	7	7	7	7	7	7	7	7	7	7	1	7	7	1	5	5	6	7
2	4	3	13	2	5	7	7	7	5	5	6	6	4	6	5	6	6	6	6	7	7	7	7	7	7	7	7	7	7	7	7	7	7	7	7	7	7	7	5	5	5	5	5	5	5	5
2	2	5	2	6	8	7	7	7	7	7	6	7	6	6	6	6	6	6	6	6	6	6	6	6	6	6	6	7	6	6	7	6	7	6	6	6	6	7	6	6	6	7	6	6	7	7
1	1	1	10	1	8	7	7	7	7	7	7	7	7	7	7	7	7	6	7	4	4	4	4	4	7	5	6	7	7	7	7	7	7	7	7	7	7	7	7	7	7	7	7	5	6	4
1	1	1	10	1	5	7	7	7	7	7	7	7	7	7	7	7	7	7	7	4	7	7	7	7	7	7	7	6	6	6	6	6	6	6	6	6	6	6	6	6	6	6	6	6	6	6
2	4	1	13	2	5	7	7	7	7	7	7	7	7	7	7	7	7	7	7	7	7	7	7	7	7	7	7	7	7	7	7	7	7	7	7	5	5	5	4	3	3	3	4	4	5	7
2	3	1	13	2	3	7	7	7	7	7	7	7	7	7	7	7	7	7	7	7	7	7	7	7	7	7	7	7	7	7	7	7	7	6	7	6	6	6	2	1	1	6	6	6	6	6
2	1	3	10	1	5	6	6	6	7	6	7	7	7	7	7	7	7	7	7	6	7	7	7	7	7	7	7	7	7	7	7	7	7	6	7	7	7	7	1	1	1	7	7	7	7	7
1	1	1	10	1	5	6	6	6	7	7	7	7	7	6	6	6	6	6	6	7	7	7	7	7	6	6	6	7	6	6	7	6	7	7	7	7	7	7	5	5	5	7	7	7	7	7
2	3	4	13	9	8	6	6	6	6	6	6	6	6	6	6	6	6	7	6	6	6	6	6	6	6	6	6	6	6	6	6	6	6	6	6	6	6	6	6	6	6	6	6	6	6	6
2	1	1	10	1	3	7	7	7	7	7	6	7	7	7	7	6	7	7	7	7	5	6	6	7	6	5	7	7	7	5	6	7	7	7	7	7	7	7	5	6	7	5	6	7	6	7
1	1	1	10	1	3	7	7	7	7	7	7	7	7	7	7	7	7	7	7	7	7	7	7	7	7	7	7	7	7	7	7	7	7	7	7	7	7	7	1	1	1	7	7	7	7	7
1	1	1	10	1	3	7	7	7	7	7	7	7	7	7	7	7	7	7	7	7	7	7	7	7	7	7	7	7	7	7	7	7	7	7	7	7	7	7	1	1	1	7	7	7	7	7
2	2	1	13	3	5	5	6	6	6	7	7	7	7	6	5	7	5	6	6	6	7	7	7	7	7	7	7	7	7	6	6	6	6	7	7	7	7	7	5	4	4	6	7	7	7	7
2	4	1	13	2	3	7	7	7	7	7	7	7	7	7	7	7	7	7	7	7	7	7	7	7	7	7	7	7	7	7	7	7	7	6	7	6	6	6	3	1	1	6	6	6	6	6
1	1	1	10	4	5	7	7	7	7	7	7	7	7	7	5	7	5	6	3	6	4	7	6	7	7	7	6	7	6	7	6	7	6	7	7	6	7	6	7	6	7	7	7	7	7	6
1	3	3	8	2	5	7	7	7	7	7	7	7	7	7	7	7	7	7	7	7	7	7	7	7	7	7	7	7	7	7	7	7	7	4	6	7	7	7	1	1	1	7	7	7	7	7
1	1	3	10	1	5	7	5	7	5	7	7	7	7	7	7	7	7	7	7	7	7	7	7	7	7	7	7	7	7	7	7	7	7	7	7	7	7	7	2	1	1	7	7	7	7	7
2	1	1	10	1	3	7	7	7	7	7	7	7	7	7	7	7	7	7	7	7	7	7	7	7	7	7	7	7	7	7	7	7	7	7	7	7	7	7	1	1	1	7	7	7	7	7
2	3	4	5	11	8	6	7	7	5	3	7	6	7	4	7	6	3	7	7	6	7	3	7	4	6	7	7	7	7	5	6	7	7	7	7	7	7	6	7	7	6	6	7	7	7	6
1	5	5	3	6	1	7	7	7	7	7	7	7	7	5	7	7	7	7	7	6	7	6	6	7	7	7	7	7	7	7	7	5	7	6	7	6	6	6	4	4	4	7	7	7	7	7
1	1	1	10	1	5	7	7	7	7	7	7	7	7	7	7	7	7	7	7	7	7	7	7	7	7	7	7	7	7	7	7	7	7	7	7	7	7	7	1	1	1	7	7	7	7	7
1	3	1	8	6	9	7	7	7	7	7	7	7	7	6	5	7	7	7	4	5	7	7	7	7	7	7	7	7	7	7	7	7	7	7	7	7	7	7	1	1	1	7	7	7	7	7
2	1	1	10	1	5	7	7	7	7	7	7	7	7	7	7	7	7	7	7	7	7	7	7	7	7	7	7	7	7	7	7	7	7	7	7	7	7	7	7	1	1	1	7	7	7	7
1	4	1	8	2	3	7	7	7	7	7	7	7	7	7	7	7	6	6	4	4	4	4	5	6	7	7	7	7	7	7	7	7	7	7	7	7	7	7	7	7	7	7	7	7	7	7
2	3	1	5	3	3	7	7	7	1	7	7	7	7	7	7	7	7	7	7	7	7	7	7	7	7	7	7	7	7	7	7	7	7	7	7	7	7	7	4	4	4	7	7	7	7	7
2	1	4	2	2	5	5	5	5	6	7	7	7	7	7	7	6	6	4	6	7	7	7	7	7	7	7	7	7	7	7	7	7	7	7	7	7	6	7	7	7	7	7	7	7	7	7
1	1	4	10	1	4	7	7	7	7	7	7	7	7	7	7	7	7	7	7	7	7	7	7	7	7	7	7	7	7	7	7	7	7	7	7	7	7	7	1	1	1	7	7	7	7	7
1	4	2	6	3	5	7	7	7	7	7	7	7	7	7	7	7	7	7	7	7	7	7	7	7	7	7	7	7	6	6	6	6	6	6	6	6	6	6	6	6	6	6	6	6	6	6
2	3	2	6	3	5	7	7	7	7	7	7	7	7	7	7	7	7	7	7	7	7	7	7	7	7	7	7	7	7	7	7	7	7	7	7	7	7	7	1	1	1	7	7	7	7	7
2	3	1	2	3	9	5	6	5	7	7	7	7	7	7	7	7	7	7	7	7	7	7	7	7	7	7	6	7	7	6	7	6	6	5	6	7	7	7	5	5	6	7	7	7	7	7
2	3	3	13	3	5	7	7	7	6	6	6	7	7	7	7	7	7	7	7	7	7	7	7	7	6	6	6	6	6	6	6	6	6	6	6	6	6	6	6	6	6	6	6	6	6	6
2	4	1	13	3	5	6	6	6	6	7	7	7	6	7	7	7	7	7	7	7	7	7	7	6	7	7	7	7	7	7	7	7	7	6	7	6	6	6	3	3	2	6	7	7	7	7
2	3	1	12	1	8	5	5	6	7	7	5	7	4	7	4	6	7	7	7	7	7	7	6	6	7	7	7	7	7	7	7	7	7	7	7	7	7	7	4	5	5	7	7	7	7	7
2	3	3	12	1	3	5	6	6	7	7	7	7	7	7	7	7	7	7	7	7	7	7	7	7	7	7	7	7	7	7	7	7	7	7	7	7	7	7	2	2	1	7	7	7	7	7
2	4	1	13	2	5	7	7	3	7	7	7	7	7	7	7	7	7	7	7	7	7	7	7	7	7	7	7	7	7	7	7	7	7	7	7	7	7	7	1	1	1	7	7	7	7	7
2	3	1	5	3	9	7	7	7	7	7	7	7	7	7	7	7	7	7	7	7	7	7	7	7	7	7	7	7	7	7	7	7	7	7	7	7	7	7	1	1	1	7	7	7	7	7
1	1	4	10	1	6	7	7	7	7	7	7	7	7	7	7	7	7	7	7	7	7	7	7	7	7	7	7	7	7	7	7	7	7	7	7	7	7	7	1	1	1	7	7	7	7	7
1	3	1	6	4	5	5	7	7	4	7	7	7	7	7	7	7	7	7	7	5	6	7	7	7	7	7	5	4	5	7	7	7	7	7	7	7	7	7	7	7	7	7	7	7	7	7
1	1	3	6	3	5	7	7	7	5	7	5	7	7	5	5	7	7	7	7	7	7	7	5	7	7	7	7	7	7	7	7	7	7	6	6	6	7	7	7	7	7	7	7	7	7	6
2	3	4	6	4	5	7	7	7	7	7	7	7	7	7	7	7	7	7	7	7	7	7	7	7	7	7	7	7	7	7	7	7	7	7	7	7	7	7	1	1	1	7	7	7	7	7
2	3	1	5	3	9	7	7	7	7	7	7	7	7	7	7	7	7	7	7	7	7	7	7	7	7	7	7	7	7	7	6	7	7	3	5	5	5	5	6	6	6	7	7	7	7	7
1	1	3	10	1	5	7	7	7	7	7	7	7	7	7	7	7	7	7	7	7	7	7	7	7	7	7	7	7	7	7	7	7	7	4	4	5	5	5	5	7	7	7	7	7	7	7
1	1	1	10	1	5	7	7	7	6	7	7	7	7	4	7	7	7	7	6	7	7	7	5	6	6	7	7	7	7	7	7	7	7	7	7	7	7	7	6	7	5	7	7	7	7	7
2	2	2	13	2	7	7	7	7	7	7	7	7	7	7	7	7	7	7	7	7	7	7	7	7	7	7	7	7	7	7	7	7	7	6	6	6	6	6	1	5	1	6	7	7	7	7
1	3	5	2	6	4	7	7	7	7	7	7	7	7	7	6	7	6	6	7	7	7	7	6	6	7	7	6	6	7	6	7	7	7	6	7	7	7	6	7	7	6	7	7	6	6	7
2	7	5	3	4	9	7	7	7	7	7	7	7	7	7	7	7	7	7	7	5	5	4	6	6	5	4	6	7	7	6	4	6	7	7	7	7	6	7	7	7	7	7	7	7	7	7
2	3	1	13	2	5	7	7	7	7	7	7	7	7	6	7	6	7	7	7	7	7	7	7	7	7	7	7	7	7	7	7	7	7	5	6	6	6	6	6	7	6	6	5	6	6	6
2	3	4	12	1	5	5	6	6	7	7	7	7	7	7	7	7	7	7	7	7	7	7	7	7	7	7	7	7	7	7	7	7	7	7	7	7	7	7	1	7	1	7	7	7	7	7
1	1	3	10	1	5	7	7	7	7	7	7	7	7	7	7	7	7	7	7	7	7	7	7	7	7	7	7	7	7	7	7	7	7	7	7	7	7	7	7	7	7	6	4	6	5	4
1	1	3	10	1	5	5	5	5	5	7	7	7	7	7	7	7	7	7	7	5	7	7	7	7	7	7	7	7	7	7	7	7	7	7	7	7	7	7	7	7	7	7	7	7	7	7
2	4	4	3	4	3	7	7	7	7	7	7	7	7	7	7	7	7	7	7	7	7	7	7	7	7	7	7	7	7	7	7	7	7	7	7	7	7	7	4	4	4	7	7	7	7	7
1	4	1	2	3	5	7	6	7	6	7	7	7	7	7	7	7	7	7	7	7	7	7	7	7	7	7	7	7	7	7	7	7	7	6	7	7	6	6	7	7	7	7	7	7	7	7
2	3	4	13	3	5	7	7	7	7	7	7	7	7	7	7	7	7	7	7	7	7	7	7	7	7	7	7	7	7	7	7	7	7	7	7	7	7	7	1	1	1	7	7	7	7	7
2	3	1	5	5	5	4	4	4	7	7	7	7	7	7	7	7	7	7	7	7	7	7	7	7	7	7	7	7	7	7	7	7	7	7	7	7	7	7	7	7	7	7	7	7	7	7
2	4	5	8	2	5	7	7	7	7	7	7	7	7	7	7	7	7	7	7	7	7	6	6	6	7	7	5	5	7	5	5	7	7	7	7	7	7	7	6	6	7	7	7	7	7	7
1	1	3	10	1	5	7	7	7	7	7	7	7	7	7	7	7	7	7	7	7	7	7	7	7	6	6	7	6	7	6	5	7	7	7	6	7	6	7	7	7	7	7	7	7	7	7
1	1	1	10	1	5	7	1	7	7	7	7	7	7	7	7	7	7	7	7	7	7	7	7	7	7	7	7	7	7	7	7	7	7	7	7	7	7	7	7	7	7	7	7	7	7	7
1	1	3	10	1	5	7	7	7	7	7	6	6	5	7	7	6	6	7	7	7	7	7	7	7	7	7	7	7	7	7	7	7	7	7	6	7	7	7	7	7	7	7	7	7	7	7
2	1	1	10	1	3	7	7	7	7	7	6	6	6	6	7	7	7	7	7	7	7	7	7	7	7	7	7	7	7	7	7	7	7	7	7	7	7	7	7	7	7	7	7	7	7	7
1	1	3	10	1	5	7	7	7	7	7	7	7	7	7	7	1	7	7	7	7	7	7	7	7	7	7	7	7	7	7	7	7	7	7	7	7	7	7	7	7	7	7	7	7	7	7
1	1	3	10	1	5	7	7	7	7	7	7	7	7	7	7	7	7	7	7	7	7	7	7	7	7	7	7	7	7	7	7	7	7	7	7	7	7	7	7	7	7	7	7	7	7	1
2	3	1	13	6	9	5	5	5	5	7	5	7	7	7	7	7	7	7	7	7	7	7	7	7	7	7	7	7	7	7	7	7	7	7	7	7	7	7	7	1	5	7	7	7	7	7
2	4	1	13	3	5	7	7	7	7	7	7	7	7	7	7	7	7	7	7	7	7	7	7	7	7	7	7	7	7	7	7	7	7	7	7	7	7	7	1	7	1	7	7	7	7	7
2	4	1	13	3	5	7	7	7	7	7	7	7	7	7	7	7	7	7	7	7	7	7	7	7	7	7	7	7	7	7	7	7	7	7	7	7	7	7	1	7	1	7	7	7	7	7
1	3	6	1	4	9	7	7	7	6	6	6	5	5	6	7	7	7	7	7	7	7	7	7	7	7	7	7	7	7	7	7	7	7	7	7	7	7	7	7	7	7	7	7	7	7	7
2	4	3	13	3	9	7	7	7	7	7	7	7	7	7	7	7	7	7	7	7	7	7	7	7	7	7	7	7	7	7	7	5	7	5	5	6	6	5	6	7	6	6	6	7	5	6
1	1	4	10	1	4	7	7	7	6	6	7	6	7	7	7	7	7	7	7	7	7	7	7	7	7	7	7	7	7	7	7	7	7	7	6	7	7	7	7	7	7	7	7	7	7	7
2	3	1	5	3	5	7	7	7	5	7	7	7	7	7	7	7	7	7	7	7	7	7	7	7	7	7	7	7	7	7	7	7	7	7	7	7	7	7	7	7	7	7	7	7	7	7
1	4	1	8	5	5	7	7	7	7	7	7	7	7	7	7	7	7	7	7	7	7	7	7	7	7	7	7	7	7	7	7	7	7	7	7	7	7	7	7	4	4	7	7	7	7	7
1	1	1	13	1	5	6	6	6	7	7	7	7	7	7	7	7	7	7	7	7	7	7	7	7	7	7	7	7	7	7	7	7	7	7	7	7	7	7	7	7	7	7	7	7	7	7
2	3	5	13	6	8	7	7	7	7	7	7	7	7	7	7	7	7	7	7	7	7	7	7	7	7	7	7	7	7	7	7	7	7	6	6	4	4	6	7	5	7	5	5	6	6	7
1	1	4	10	1	8	5	7	5	7	7	6	7	7	7	7	7	7	7	7	7	7	7	7	7	7	7	7	7	7	7	7	7	7	7	7	7	7	7	7	7	7	7	7	7	7	7
2	1	4	10	1	5	6	6	7	7	7	7	7	7	7	7	7	7	7	7	7	7	7	7	7	7	7	7	7	7	7	7	7	7	7	7	7	7	6	7	7	7	7	7	7	7	7
1	5	2	13	3	4	5	6	6	7	7	7	7	7	7	7	7	7	7	7	7	7	7	7	7	7	7	7	7	7	7	7	7	7	6	7	6	7	6	7	7	7	7	7	7	7	7
1	3	3	13	11	3	7	7	7	6	7	7	7	7	7	7	7	7	7	7	7	7	7	6	7	6	7	7	7	7	7	7	7	7	7	7	7	7	7	4	4	4	7	7	7	7	7
1	1	1	10	1	9	7	6	7	7	7	7	7	7	7	7	7	7	7	7	7	7	7	7	7	7	7	7	7	7	7	7	7	7	7	7	7	7	7	7	7	7	7	7	7	7	7
2	3	5	13	4	5	7	7	7	7	7	7	7	7	7	7	6	6	7	7	7	7	7	7	7	6	7	6	6	6	7	7	7	7	6	6	7	7	7	7	7	7	7	7	7	7	7
1	4	3	13	4	7	7	7	7	7	7	7	7	7	7	7	7	7	7	7	7	7	7	7	7	7	7	7	7	7	7	7	7	7	6	6	6	6	6	6	6	6	7	7	7	7	7
1	2	3	13	3	8	7	7	7	7	7	7	7	7	7	7	7	7	7	7	4	7	7	7	7	7	7	7	7	7	7	7	7	7	7	7	5	7	7	7	7	7	7	7	7	7	7
2	3	1	13	2	9	5	6	7	7	7	7	7	7	7	7	7	7	7	7	7	7	7	7	7	7	7	7	7	7	7	7	7	7	7	7	7	7	7	7	7	7	7	7	7	7	7
1	2	4	13	5	5	7	7	7	5	7	7	7	7	7	7	7	7	7	7	7	7	7	7	7	7	7	7	7	7	7	7	7	7	7	7	7	7	7	7	7	7	7	7	7	7	7
1	4	6	4	11	9	7	7	7	7	5	7	7	7	7	7	7	7	7	7	7	7	7	7	7	7	7	7	7	7	7	7	7	7	7	7	7	7	7	7	7	7	7	7	7	7	7
